# Supplementary material for: Knowledge and attitudes towards Alzheimer’s disease among adult residents in Jiulongpo, Chongqing, China: A cross-sectional survey
Source: PLoS One. 2025 Jun 30;20(6):e0327346. doi: 10.1371/journal.pone.0327346 (PMC12208453; doi:10.1371/journal.pone.0327346)
Supplement: S1 Dataset — Data on Cognition and Attitudes towards Alzheimer’s Disease among Adult Residents in Jiulongpo District, Chongqing City. (XLSX) [file pone.0327346.s001.xlsx]

## Sheet: Dataset
1. Gender	2. Age (Years)	3. Types of residence	4. Educational level	5. Marital status	6. Occupation	7. Monthly income (CNY)	8. Family members with ADRD	9. Caregiving experience for ADRD	10. Knowledge training experience related to ADRD	1. People with AD are particularly prone to depression.	2.It has been scientifically proven that mental exercise can prevent a person from getting AD.	3. After symptoms of AD appear, the average life expectancy is 6–12 years.	4. When a person with AD becomes agitated, a medical examination might reveal other health problems that caused the agitation.	5. People with AD do best with simple instructions given one step at a time.	6. When people with AD begin to have difficulty taking care of themselves, caregivers should take over right away.	7. If a person with AD becomes alert and agitated at night, a good strategy is to try to make sure that the person gets plenty of physical activity during the day.	8. In rare cases, people have recovered from AD.	9. People whose AD is not yet severe can benefit from psychotherapy for depression and anxiety.	10. If trouble with memory and confused thinking appear suddenly, it is likely due to AD.	11. Most people with AD live in nursing homes.	12. Poor nutrition can make the symptoms of AD worse.	13. People in their 3Falses can have AD.	14. A person with AD becomes increasingly likely to fall down as the disease gets worse.	15. When people with AD repeat the same question or story several times, it is helpful to remind them that they are repeating themselves.	16. Once people have AD, they are no longer capable of making informed decisions about their own care.	17. Eventually, a person with AD will need 24-hour supervision.	18. Having high cholesterol may increase a person's risk of developing AD.	19. Tremor or shaking of the hands or arms is a common symptom in people with AD.	20. Symptoms of severe depression can be mistaken for symptoms of AD.	21. AD is one type of dementia.	22. Trouble handling money or paying bills is a common early symptom of AD.	23. One symptom that can occur with AD believes that other people are stealing one's things.	24. When a person has AD, using reminder notes is a crutch that can contribute to decline.	25. Prescription drugs that prevent AD are available.	26. Having high blood pressure may increase a person's risk of developing AD.	27. Genes can only partially account for the development of AD.	28. It is safe for people with AD to drive, as long as they have a companion in the car at all times.	29. AD cannot be cured.	30. Most people with AD remember recent events better than things that happened in the past.	1．It is rewarding to work with people who have ADRD.	2. I am afraid of people with ADRD.	3. People with ADRD can be creative.	4. I feel confident around people with ADRD.	5. I am comfortable touching people with ADRD.	6. I feel uncomfortable being around people with ADRD.	7. Every person with ADRD has different needs.	8. I am not very familiar with ADRD.	9. I would avoid an agitated person with ADRD.	10. People with ADRD like having familiar things nearby.
Female	18-39	City	Higher education and above	Married	Other workers	3000-5999	No	No	No	True	False	True	True	True	True	True	False	True	False	True	True	True	True	True	True	True	True	True	True	True	True	True	True	True	True	True	True	True	True	Slightly agree	Slightly agree	Slightly agree	Mostly agree	Strongly agree	Neutral	Slightly agree	Slightly agree	Slightly agree	Neutral
Female	40-64	City	Higher education and above	Married	Worker, employee, service industry personnel	3000-5999	No	No	No	False	True	False	False	True	True	False	True	False	True	False	True	False	False	False	True	True	False	True	False	True	False	True	True	False	True	False	True	False	True	Slightly disagree	Slightly disagree	Neutral	Slightly agree	Slightly agree	Slightly disagree	Neutral	Slightly agree	Slightly disagree	Slightly agree
Female	18-39	City	Higher education and above	Married	Other workers	3000-5999	No	No	Yes	False	True	False	False	True	False	False	True	True	True	True	False	False	True	True	True	True	False	True	True	True	True	True	True	True	False	False	False	False	False	Mostly agree	Neutral	Slightly agree	Neutral	Slightly disagree	Mostly disagree	Slightly agree	Neutral	Slightly disagree	Slightly agree
Male	40-64	City	Non-literate or primary	Unmarried	unemployed individuals	＜999	No	No	No	False	True	True	True	True	True	True	True	True	True	True	True	True	True	True	True	False	True	True	True	True	True	True	True	False	False	True	False	True	True	Strongly disagree	Strongly disagree	Strongly disagree	Strongly disagree	Strongly disagree	Strongly disagree	Strongly disagree	Strongly disagree	Strongly disagree	Strongly disagree
Female	40-64	City	Higher education and above	Married	Other workers	3000-5999	No	No	No	False	False	True	True	False	False	True	False	True	True	False	True	True	True	True	False	True	True	True	True	True	True	True	False	True	True	True	False	True	False	Slightly disagree	Slightly agree	Neutral	Slightly disagree	Slightly disagree	Slightly agree	Slightly agree	Slightly agree	Mostly agree	Slightly agree
Female	18-39	City	High school	Married	Other workers	3000-5999	No	No	No	False	True	True	False	False	False	True	True	True	True	True	True	True	True	True	True	True	True	True	True	True	True	True	True	True	True	True	False	True	True	Neutral	Mostly disagree	Neutral	Neutral	Neutral	Neutral	Neutral	Slightly agree	Slightly disagree	Mostly agree
Female	≥65	City	Non-literate or primary	Married	Retiree	1000-2999	No	No	No	True	True	True	True	True	False	False	True	True	True	False	True	True	True	True	False	False	True	True	False	True	True	True	False	True	True	True	False	True	True	Slightly agree	Slightly disagree	Mostly agree	Slightly agree	Neutral	Slightly agree	Strongly agree	Neutral	Slightly disagree	Mostly agree
Female	18-39	City	Higher education and above	Married	Worker, employee, service industry personnel	3000-5999	No	No	No	True	True	False	False	True	True	False	True	True	True	False	True	True	True	True	True	True	True	True	True	True	True	True	False	False	True	True	False	False	True	Slightly agree	Slightly disagree	Mostly agree	Slightly agree	Neutral	Slightly disagree	Slightly agree	Mostly agree	Neutral	Slightly agree
Female	40-64	City	Higher education and above	Married	Other workers	1000-2999	No	No	No	False	False	False	False	False	False	False	False	True	False	False	False	False	False	False	False	False	False	False	False	False	False	True	False	False	False	False	False	False	False	Strongly agree	Mostly agree	Strongly agree	Mostly agree	Strongly agree	Mostly agree	Mostly agree	Slightly agree	Mostly agree	Slightly agree
Female	18-39	City	Higher education and above	Unmarried	Other workers	3000-5999	No	No	No	True	True	True	True	True	True	True	True	True	True	True	True	False	True	True	True	True	True	True	True	True	True	True	True	True	True	True	False	True	True	Neutral	Slightly disagree	Slightly disagree	Neutral	Mostly disagree	Neutral	Slightly agree	Slightly agree	Slightly agree	Slightly agree
Female	18-39	City	Higher education and above	Unmarried	Worker, employee, service industry personnel	3000-5999	No	No	No	False	False	True	False	True	True	False	False	True	False	False	True	False	True	True	False	True	False	True	False	True	True	True	False	False	False	True	False	False	True	Slightly agree	Slightly agree	Slightly agree	Slightly disagree	Mostly agree	Mostly agree	Strongly agree	Mostly disagree	Mostly agree	Neutral
Female	18-39	City	Higher education and above	Married	Other workers	1000-2999	No	No	No	True	True	True	True	True	True	True	False	True	True	False	False	False	True	True	False	False	True	False	False	True	True	True	False	False	True	False	False	True	False	Neutral	Neutral	Neutral	Neutral	Neutral	Neutral	Slightly agree	Neutral	Slightly agree	Slightly agree
Female	18-39	City	Higher education and above	Married	Other workers	1000-2999	No	Yes	No	True	True	True	True	True	True	False	True	True	True	False	True	True	True	True	True	True	True	True	True	True	False	True	True	True	True	False	False	True	False	Slightly disagree	Neutral	Neutral	Mostly disagree	Neutral	Neutral	Strongly agree	Mostly agree	Mostly agree	Strongly agree
Female	40-64	City	Higher education and above	Married	Worker, employee, service industry personnel	3000-5999	No	No	Yes	True	True	False	True	False	False	False	True	True	False	False	False	True	True	True	True	True	True	True	False	True	False	True	False	True	False	False	True	True	False	Mostly disagree	Slightly disagree	Slightly disagree	Mostly disagree	Slightly disagree	Slightly disagree	Slightly disagree	Slightly disagree	Neutral	Neutral
Female	18-39	City	Higher education and above	Unmarried	Other workers	1000-2999	No	No	No	True	True	False	True	True	True	False	False	True	True	True	True	False	True	True	True	True	True	True	True	True	True	True	True	True	True	True	True	True	True	Mostly disagree	Slightly agree	Slightly agree	Slightly agree	Slightly agree	Slightly agree	Slightly agree	Slightly agree	Slightly agree	Slightly agree
Male	18-39	City	Higher education and above	Unmarried	Other workers	1000-2999	No	No	No	True	True	True	True	True	True	True	True	True	True	True	True	False	True	True	False	True	True	True	True	True	True	True	True	True	False	False	False	False	True	Neutral	Neutral	Neutral	Slightly disagree	Slightly disagree	Slightly disagree	Neutral	Neutral	Neutral	Slightly disagree
Male	18-39	City	Higher education and above	Unmarried	Other workers	3000-5999	No	No	Yes	False	True	True	False	False	True	True	True	True	True	True	True	True	True	True	True	True	True	True	True	True	True	True	True	True	True	True	True	True	True	Slightly disagree	Slightly disagree	Slightly disagree	Slightly disagree	Slightly disagree	Slightly disagree	Slightly disagree	Slightly disagree	Slightly disagree	Slightly disagree
Female	18-39	City	Higher education and above	Unmarried	Other workers	1000-2999	No	No	No	False	True	True	False	False	True	False	True	False	True	False	True	False	True	False	True	True	False	True	True	True	True	False	True	False	True	True	False	True	True	Neutral	Slightly agree	Slightly agree	Neutral	Slightly disagree	Slightly agree	Neutral	Slightly disagree	Mostly agree	Neutral
Female	40-64	City	High school	Married	Other workers	1000-2999	No	No	No	False	False	True	True	True	True	True	True	True	True	True	True	True	True	True	True	True	True	True	True	True	True	True	True	True	True	True	True	True	True	Neutral	Neutral	Neutral	Neutral	Neutral	Neutral	Neutral	Neutral	Neutral	Neutral
Female	18-39	City	Junior high school	Divorced	Worker, employee, service industry personnel	1000-2999	No	No	No	True	True	True	True	True	True	True	True	True	True	True	True	True	True	True	True	True	True	True	True	True	True	True	True	True	True	True	True	True	True	Slightly disagree	Neutral	Neutral	Neutral	Neutral	Neutral	Neutral	Neutral	Neutral	Neutral
Female	18-39	City	Higher education and above	Married	Worker, employee, service industry personnel	3000-5999	No	No	Yes	True	False	False	True	True	False	True	False	True	True	False	True	True	True	True	True	True	True	True	False	True	True	True	False	True	True	True	False	False	False	Neutral	Neutral	Slightly agree	Neutral	Neutral	Strongly disagree	Slightly agree	Neutral	Neutral	Slightly agree
Male	18-39	City	Higher education and above	Unmarried	Other workers	≥6000	No	No	No	False	True	False	True	False	False	False	True	False	True	False	True	True	True	True	False	True	True	False	True	True	False	False	False	True	True	True	False	False	True	Neutral	Neutral	Neutral	Neutral	Neutral	Neutral	Strongly agree	Slightly agree	Slightly agree	Mostly agree
Male	18-39	City	Higher education and above	Unmarried	Worker, employee, service industry personnel	≥6000	No	No	No	True	True	True	True	True	True	True	True	True	True	True	True	True	True	True	True	True	True	True	True	True	True	True	True	True	True	True	True	True	True	Neutral	Neutral	Neutral	Neutral	Neutral	Neutral	Neutral	Neutral	Strongly agree	Strongly agree
Male	18-39	City	Higher education and above	Unmarried	Other workers	＜999	No	No	No	True	True	True	True	True	True	False	True	True	True	True	True	True	True	True	True	True	True	True	False	True	False	True	False	False	True	False	False	False	False	Neutral	Neutral	Neutral	Neutral	Neutral	Neutral	Neutral	Neutral	Neutral	Neutral
Female	18-39	City	High school	Divorced	unemployed individuals	1000-2999	No	No	No	True	True	True	True	True	True	True	True	True	True	True	True	True	True	True	True	True	True	True	True	True	True	True	True	True	True	True	True	False	True	Neutral	Neutral	Neutral	Neutral	Neutral	Neutral	Neutral	Neutral	Neutral	Neutral
Female	18-39	City	Higher education and above	Unmarried	Worker, employee, service industry personnel	1000-2999	No	No	No	False	True	True	False	True	True	False	True	True	True	False	True	True	True	True	False	True	True	True	True	True	True	True	False	False	True	True	False	False	False	Mostly agree	Neutral	Neutral	Slightly disagree	Neutral	Neutral	Slightly agree	Strongly agree	Slightly disagree	Mostly agree
Female	18-39	City	Higher education and above	Unmarried	Other workers	3000-5999	No	No	No	True	False	True	True	False	True	False	False	False	False	False	False	True	False	False	False	False	False	False	False	False	False	False	False	False	False	False	False	False	False	Mostly agree	Mostly agree	Mostly agree	Mostly agree	Mostly agree	Mostly agree	Mostly agree	Mostly agree	Mostly agree	Mostly agree
Female	40-64	City	Higher education and above	Married	Other workers	3000-5999	No	No	No	True	True	True	False	True	True	True	True	True	True	True	True	True	True	False	False	True	True	True	True	True	True	True	True	True	True	True	True	True	True	Neutral	Neutral	Neutral	Neutral	Neutral	Neutral	Neutral	Neutral	Neutral	Neutral
Female	18-39	City	Higher education and above	Unmarried	Other workers	3000-5999	No	No	No	True	True	True	True	True	True	True	True	True	True	True	True	True	True	True	False	False	True	True	False	True	True	False	True	True	True	True	True	True	True	Neutral	Slightly disagree	Neutral	Neutral	Slightly disagree	Neutral	Slightly agree	Slightly agree	Neutral	Slightly agree
Female	40-64	City	Non-literate or primary	Married	Worker, employee, service industry personnel	1000-2999	No	No	No	True	True	True	True	True	True	True	True	True	True	True	True	True	True	True	True	True	True	True	True	True	True	True	True	True	True	True	True	True	True	Neutral	Neutral	Neutral	Neutral	Neutral	Neutral	Neutral	Neutral	Neutral	Neutral
Female	18-39	City	High school	Married	Worker, employee, service industry personnel	3000-5999	No	No	No	True	True	False	True	True	True	True	True	True	True	True	True	True	True	True	True	True	True	True	True	True	True	True	True	True	True	True	True	True	True	Slightly disagree	Slightly disagree	Mostly disagree	Mostly disagree	Mostly disagree	Mostly disagree	Mostly disagree	Mostly disagree	Mostly disagree	Mostly disagree
Female	40-64	City	Higher education and above	Married	Other workers	1000-2999	No	No	Yes	True	True	True	True	True	True	True	True	True	True	False	True	True	True	True	True	True	True	True	True	True	True	True	True	True	True	True	True	True	True	Strongly disagree	Mostly disagree	Mostly disagree	Slightly disagree	Neutral	Slightly disagree	Slightly disagree	Slightly disagree	Slightly disagree	Slightly disagree
Female	18-39	City	Higher education and above	Unmarried	Worker, employee, service industry personnel	1000-2999	Yes	No	No	True	True	True	True	True	True	True	True	True	True	True	True	True	True	True	True	True	True	True	True	True	True	True	True	True	True	True	True	True	True	Neutral	Neutral	Neutral	Neutral	Neutral	Neutral	Neutral	Neutral	Neutral	Neutral
Female	40-64	City	Higher education and above	Married	Worker, employee, service industry personnel	3000-5999	No	No	No	True	True	True	False	True	False	False	False	True	False	False	False	False	True	True	False	True	True	True	True	True	True	True	True	True	False	False	False	True	False	Strongly disagree	Slightly agree	Strongly disagree	Mostly disagree	Slightly disagree	Mostly disagree	Strongly agree	Slightly agree	Slightly agree	Strongly agree
Female	18-39	City	Higher education and above	Married	Other workers	1000-2999	No	No	No	True	True	True	True	True	True	True	True	True	True	True	True	True	True	True	True	True	True	True	True	True	True	True	True	True	True	True	True	True	True	Strongly agree	Strongly agree	Strongly agree	Strongly agree	Strongly agree	Strongly agree	Strongly agree	Strongly agree	Strongly agree	Strongly agree
Female	18-39	City	Higher education and above	Married	Other workers	1000-2999	No	No	No	True	True	True	True	True	True	True	True	True	True	True	True	True	True	True	True	True	True	True	True	True	True	True	True	True	True	True	True	True	True	Neutral	Mostly disagree	Mostly disagree	Mostly disagree	Slightly disagree	Slightly disagree	Slightly disagree	Neutral	Neutral	Slightly disagree
Female	18-39	City	Higher education and above	Married	Worker, employee, service industry personnel	1000-2999	No	No	Yes	True	True	True	True	True	True	True	True	True	True	True	True	True	True	True	True	True	True	True	True	True	True	True	True	True	True	True	True	True	True	Neutral	Neutral	Neutral	Neutral	Neutral	Neutral	Neutral	Neutral	Neutral	Neutral
Female	18-39	City	Higher education and above	Married	Worker, employee, service industry personnel	3000-5999	No	No	No	False	True	True	True	True	True	True	True	True	True	True	True	True	True	False	False	True	False	False	True	False	False	True	False	True	False	False	True	False	False	Neutral	Slightly agree	Mostly agree	Neutral	Neutral	Neutral	Neutral	Slightly agree	Slightly agree	Slightly agree
Female	18-39	City	Higher education and above	Unmarried	Other workers	1000-2999	No	No	No	False	False	True	False	False	False	False	False	True	False	True	False	True	False	True	False	False	True	False	True	True	False	True	False	True	False	True	False	True	False	Slightly agree	Slightly agree	Neutral	Slightly agree	Mostly agree	Neutral	Mostly agree	Slightly agree	Mostly agree	Slightly agree
Female	40-64	City	Higher education and above	Married	Other workers	3000-5999	No	No	No	True	False	True	True	True	True	True	True	True	True	True	True	True	True	True	True	True	True	True	True	True	True	True	False	True	True	True	False	True	False	Slightly agree	Slightly agree	Mostly agree	Slightly agree	Mostly agree	Mostly disagree	Slightly agree	Slightly agree	Slightly agree	Strongly agree
Female	18-39	City	Higher education and above	Married	Other workers	1000-2999	No	No	No	False	False	True	True	True	True	False	True	True	True	False	True	False	True	True	False	False	True	True	True	True	True	True	False	False	True	True	True	False	True	Mostly agree	Mostly agree	Mostly agree	Mostly agree	Mostly agree	Mostly agree	Mostly agree	Mostly agree	Neutral	Mostly agree
Female	18-39	City	Higher education and above	Married	Other workers	3000-5999	No	No	No	True	True	True	True	True	True	True	True	True	True	True	True	True	True	True	True	True	True	True	True	True	True	True	True	True	True	True	True	True	True	Neutral	Neutral	Neutral	Neutral	Neutral	Neutral	Neutral	Neutral	Neutral	Neutral
Female	18-39	City	Higher education and above	Married	Other workers	3000-5999	No	No	No	True	False	True	True	True	False	True	True	True	True	True	True	True	True	True	False	True	True	True	True	True	True	False	True	False	True	True	False	True	False	Neutral	Slightly disagree	Slightly agree	Neutral	Slightly disagree	Neutral	Slightly agree	Slightly agree	Slightly disagree	Slightly agree
Female	18-39	City	Higher education and above	Unmarried	Medical and health personnel	3000-5999	No	No	Yes	False	False	True	False	True	False	False	False	True	False	False	True	True	True	True	False	False	False	True	True	True	True	True	False	True	True	True	False	False	True	Slightly disagree	Slightly agree	Slightly disagree	Neutral	Neutral	Neutral	Neutral	Neutral	Slightly agree	Neutral
Female	18-39	City	Higher education and above	Married	Other workers	1000-2999	No	No	No	True	True	True	False	True	True	True	False	True	True	False	True	True	True	True	True	True	True	True	True	True	True	True	True	True	True	True	False	True	True	Strongly agree	Slightly disagree	Neutral	Neutral	Slightly disagree	Neutral	Slightly agree	Mostly agree	Slightly agree	Slightly agree
Female	≥65	City	High school	Married	Retiree	1000-2999	No	No	No	True	False	True	False	True	False	False	True	False	True	True	True	False	False	True	False	True	False	False	True	True	False	False	False	True	True	True	True	True	False	Strongly disagree	Slightly disagree	Mostly disagree	Neutral	Neutral	Neutral	Neutral	Neutral	Neutral	Neutral
Female	≥65	City	High school	Married	Retiree	1000-2999	No	No	No	True	True	True	True	False	False	True	False	True	False	False	False	True	True	True	False	False	True	True	False	True	True	True	False	False	True	False	False	False	True	Neutral	Neutral	Neutral	Neutral	Neutral	Neutral	Neutral	Neutral	Neutral	Neutral
Male	18-39	Township	Higher education and above	Married	Worker, employee, service industry personnel	1000-2999	No	No	No	True	True	False	True	False	True	True	True	True	True	True	True	True	True	True	True	False	True	True	True	True	True	True	True	True	True	True	True	True	True	Neutral	Neutral	Slightly agree	Slightly disagree	Mostly disagree	Mostly disagree	Mostly disagree	Mostly disagree	Mostly disagree	Mostly disagree
Male	≥65	City	High school	Widowed	Retiree	3000-5999	No	No	No	True	True	True	True	True	True	True	True	True	True	True	True	True	True	True	True	True	True	True	True	True	True	True	True	True	True	True	True	True	True	Neutral	Neutral	Neutral	Neutral	Neutral	Neutral	Neutral	Neutral	Neutral	Neutral
Female	18-39	City	Higher education and above	Married	Other workers	3000-5999	No	No	Yes	False	True	False	True	True	False	True	False	True	True	False	False	True	True	False	True	True	True	True	False	True	False	True	True	False	False	False	False	True	True	Neutral	Neutral	Neutral	Neutral	Neutral	Neutral	Neutral	Neutral	Neutral	Neutral
Female	40-64	City	Higher education and above	Married	Other workers	1000-2999	No	No	No	True	True	True	True	True	True	True	True	True	True	False	False	True	True	True	True	True	True	True	True	True	True	True	True	True	True	True	True	True	True	Neutral	Neutral	Neutral	Neutral	Neutral	Neutral	Neutral	Neutral	Neutral	Neutral
Male	≥65	City	High school	Married	Other workers	1000-2999	No	No	No	True	True	True	True	True	True	False	True	True	True	False	True	True	True	True	True	True	True	True	True	True	True	True	False	True	True	True	False	True	True	Strongly disagree	Neutral	Neutral	Neutral	Neutral	Neutral	Neutral	Neutral	Neutral	Neutral
Female	40-64	City	High school	Divorced	Retiree	3000-5999	No	No	No	True	True	False	True	False	True	False	False	True	True	True	True	True	True	True	True	True	True	True	True	True	True	True	True	True	True	True	False	True	True	Neutral	Neutral	Neutral	Neutral	Neutral	Neutral	Neutral	Neutral	Neutral	Neutral
Male	18-39	City	High school	Married	Worker, employee, service industry personnel	≥6000	No	No	No	True	False	True	True	True	True	True	True	True	True	False	False	True	False	False	False	False	False	False	False	False	False	False	False	True	False	False	False	False	False	Neutral	Neutral	Neutral	Neutral	Neutral	Neutral	Neutral	Neutral	Neutral	Neutral
Female	40-64	City	High school	Married	Other workers	1000-2999	No	No	No	True	True	True	True	True	True	True	True	True	True	False	False	True	True	True	True	True	True	True	True	True	True	True	True	True	True	True	True	True	True	Mostly disagree	Slightly disagree	Mostly disagree	Mostly disagree	Slightly disagree	Slightly disagree	Slightly disagree	Slightly disagree	Mostly disagree	Mostly disagree
Female	18-39	City	Higher education and above	Unmarried	Other workers	1000-2999	No	No	No	True	True	False	True	True	True	True	True	True	True	True	True	True	True	True	False	True	True	True	True	True	True	True	True	True	True	True	False	True	False	Mostly disagree	Neutral	Slightly agree	Neutral	Neutral	Neutral	Neutral	Neutral	Neutral	Mostly agree
Female	40-64	City	Non-literate or primary	Married	Other workers	＜999	No	No	No	True	True	True	True	True	False	True	True	True	True	True	True	False	True	True	True	True	True	True	True	True	True	True	True	True	True	True	False	True	True	Mostly disagree	Slightly disagree	Slightly disagree	Mostly disagree	Slightly disagree	Slightly disagree	Slightly disagree	Slightly disagree	Neutral	Neutral
Female	≥65	City	Non-literate or primary	Married	unemployed individuals	3000-5999	No	No	No	True	True	True	True	True	True	True	True	True	True	True	True	True	True	True	True	True	True	True	True	True	True	True	True	True	True	True	True	True	True	Strongly disagree	Strongly disagree	Strongly disagree	Strongly disagree	Strongly disagree	Strongly disagree	Strongly disagree	Strongly disagree	Strongly disagree	Strongly disagree
Female	40-64	City	Junior high school	Married	unemployed individuals	1000-2999	No	No	No	True	True	True	True	True	True	True	True	True	True	True	True	True	True	True	True	True	True	True	True	True	True	True	True	True	True	True	False	True	True	Strongly disagree	Strongly disagree	Strongly disagree	Strongly disagree	Strongly disagree	Strongly disagree	Strongly disagree	Strongly disagree	Strongly disagree	Strongly disagree
Female	40-64	City	Non-literate or primary	Married	Other workers	＜999	No	Yes	Yes	False	False	False	True	False	True	True	True	True	True	False	True	False	True	True	True	True	True	True	True	True	True	True	False	False	True	True	True	True	True	Strongly agree	Mostly agree	Mostly agree	Slightly agree	Mostly agree	Strongly agree	Strongly agree	Strongly agree	Strongly agree	Strongly agree
Female	≥65	City	High school	Married	unemployed individuals	3000-5999	No	No	No	True	True	True	True	True	True	True	True	True	True	True	True	True	True	True	True	True	True	True	True	True	True	True	True	True	True	True	True	True	True	Strongly disagree	Strongly disagree	Strongly disagree	Strongly disagree	Strongly disagree	Strongly disagree	Strongly disagree	Strongly disagree	Strongly disagree	Strongly disagree
Female	≥65	City	Junior high school	Married	Retiree	3000-5999	No	No	No	True	True	True	True	False	False	True	True	True	True	True	True	False	True	True	True	False	True	True	True	True	True	True	False	True	True	True	False	False	False	Strongly disagree	Strongly disagree	Strongly disagree	Strongly disagree	Strongly disagree	Strongly agree	Strongly agree	Mostly agree	Strongly agree	Strongly agree
Female	≥65	City	Non-literate or primary	Married	unemployed individuals	1000-2999	Yes	Yes	Yes	False	True	True	True	True	True	True	False	True	True	True	True	False	True	True	True	True	True	True	True	True	True	True	True	True	True	True	False	True	True	Neutral	Neutral	Neutral	Neutral	Neutral	Neutral	Neutral	Neutral	Neutral	Neutral
Female	≥65	City	Non-literate or primary	Married	unemployed individuals	＜999	No	No	No	True	True	True	True	False	True	True	False	False	True	True	True	False	True	True	True	True	True	True	True	True	True	True	True	True	True	True	False	True	True	Strongly disagree	Slightly disagree	Neutral	Neutral	Neutral	Neutral	Neutral	Neutral	Neutral	Neutral
Female	≥65	City	Non-literate or primary	Widowed	Other workers	1000-2999	No	No	No	False	True	False	False	False	True	False	False	True	False	False	False	False	False	False	False	True	False	False	False	True	False	False	False	True	False	True	False	False	False	Slightly agree	Mostly agree	Neutral	Neutral	Neutral	Slightly agree	Slightly agree	Neutral	Neutral	Slightly agree
Male	≥65	City	Non-literate or primary	Married	Retiree	1000-2999	No	No	No	True	True	True	True	True	True	True	False	True	True	True	True	False	True	True	True	True	True	True	True	True	True	True	True	True	True	True	False	True	True	Strongly disagree	Slightly agree	Slightly disagree	Slightly disagree	Mostly disagree	Slightly disagree	Slightly agree	Mostly agree	Slightly agree	Mostly agree
Female	≥65	City	Non-literate or primary	Married	Retiree	3000-5999	No	No	No	False	True	False	True	False	True	True	False	False	False	True	True	False	False	True	False	True	True	False	False	True	False	False	False	True	True	True	False	False	False	Slightly disagree	Neutral	Neutral	Neutral	Neutral	Neutral	Slightly agree	Slightly disagree	Neutral	Slightly agree
Female	≥65	City	Non-literate or primary	Married	Farmer	＜999	No	No	No	True	True	True	True	True	True	True	False	True	True	True	True	False	True	True	True	True	True	True	True	True	True	True	True	False	True	True	False	True	True	Mostly agree	Slightly agree	Neutral	Neutral	Mostly disagree	Mostly agree	Strongly agree	Strongly agree	Neutral	Neutral
Female	≥65	City	Non-literate or primary	Married	Farmer	＜999	No	No	No	True	True	True	True	True	True	True	True	True	True	False	True	False	True	True	True	True	True	True	True	True	True	True	True	False	True	True	False	True	True	Strongly disagree	Slightly agree	Neutral	Neutral	Slightly agree	Slightly agree	Slightly agree	Mostly agree	Mostly agree	Mostly agree
Male	≥65	City	Junior high school	Married	Retiree	1000-2999	No	No	No	True	True	True	True	True	True	True	True	True	True	True	True	False	True	True	True	True	True	True	True	True	True	True	True	True	True	True	False	True	True	Mostly disagree	Neutral	Mostly disagree	Mostly disagree	Strongly disagree	Strongly disagree	Mostly agree	Neutral	Mostly agree	Mostly agree
Male	≥65	City	Non-literate or primary	Married	Retiree	1000-2999	No	No	No	True	True	False	True	True	True	False	True	True	True	True	True	False	True	True	False	True	True	False	True	True	False	True	True	True	True	True	False	True	False	Slightly disagree	Neutral	Slightly disagree	Neutral	Neutral	Neutral	Slightly disagree	Slightly disagree	Neutral	Neutral
Male	≥65	City	Non-literate or primary	Married	Retiree	1000-2999	No	No	No	True	True	False	True	True	True	True	True	True	False	True	False	False	True	True	False	True	True	False	True	True	True	True	True	True	True	True	False	False	False	Mostly agree	Mostly agree	Neutral	Mostly disagree	Mostly disagree	Slightly disagree	Neutral	Slightly disagree	Neutral	Slightly disagree
Male	≥65	City	Non-literate or primary	Married	Other workers	1000-2999	No	No	No	True	True	False	True	True	True	True	True	True	True	True	False	True	True	True	True	True	True	True	True	True	False	True	True	True	True	True	False	False	False	Mostly disagree	Mostly disagree	Mostly disagree	Mostly disagree	Slightly disagree	Neutral	Mostly agree	Mostly agree	Neutral	Slightly agree
Male	≥65	City	Non-literate or primary	Married	Other workers	1000-2999	No	No	No	True	True	True	True	True	True	True	False	True	True	True	False	False	True	True	True	True	True	True	True	True	False	False	True	True	True	True	False	False	False	Mostly disagree	Mostly disagree	Neutral	Mostly disagree	Mostly disagree	Mostly disagree	Mostly disagree	Neutral	Mostly disagree	Mostly disagree
Male	≥65	City	Non-literate or primary	Married	Retiree	1000-2999	No	No	No	True	True	False	True	True	True	True	False	True	True	True	True	False	False	True	True	True	True	True	False	True	False	True	True	True	True	True	False	False	True	Mostly disagree	Mostly disagree	Mostly disagree	Slightly disagree	Neutral	Mostly disagree	Mostly disagree	Slightly disagree	Mostly disagree	Slightly disagree
Male	≥65	City	Junior high school	Married	Retiree	3000-5999	No	No	No	True	True	True	True	True	True	True	False	True	True	True	False	False	True	True	True	True	True	True	True	True	False	False	True	True	True	True	False	False	True	Mostly disagree	Mostly disagree	Mostly disagree	Slightly disagree	Mostly disagree	Slightly disagree	Neutral	Mostly disagree	Mostly disagree	Slightly disagree
Female	≥65	City	Non-literate or primary	Married	Retiree	1000-2999	No	No	No	True	True	True	True	True	True	False	False	True	True	True	False	False	True	True	False	True	True	False	True	True	True	True	True	True	True	True	False	True	True	Mostly disagree	Mostly disagree	Mostly disagree	Slightly disagree	Neutral	Mostly disagree	Slightly disagree	Slightly disagree	Mostly disagree	Slightly disagree
Female	≥65	City	Non-literate or primary	Married	Other workers	＜999	No	No	No	True	True	True	True	True	True	True	True	True	True	True	True	False	True	True	True	True	True	True	True	True	True	True	True	True	True	True	False	True	True	Strongly disagree	Neutral	Mostly disagree	Mostly agree	Mostly disagree	Slightly agree	Slightly agree	Slightly agree	Slightly agree	Mostly agree
Female	≥65	City	Non-literate or primary	Married	Retiree	1000-2999	No	No	No	True	True	True	True	True	True	False	True	True	True	True	False	False	True	True	False	True	True	False	True	True	True	True	False	True	True	True	True	True	False	Mostly disagree	Mostly disagree	Slightly disagree	Neutral	Mostly disagree	Mostly disagree	Slightly disagree	Slightly disagree	Mostly disagree	Slightly disagree
Male	40-64	City	Higher education and above	Married	Worker, employee, service industry personnel	≥6000	No	No	No	True	True	True	True	True	True	True	True	True	True	True	True	True	True	True	True	True	True	True	True	True	True	True	True	True	True	True	True	True	True	Slightly disagree	Slightly disagree	Slightly disagree	Slightly disagree	Slightly disagree	Slightly disagree	Slightly disagree	Slightly disagree	Neutral	Mostly disagree
Male	≥65	City	Non-literate or primary	Married	Retiree	3000-5999	No	No	No	True	True	True	True	True	True	True	True	True	True	False	True	True	True	True	True	True	True	True	False	True	False	True	True	True	True	True	True	True	False	Neutral	Neutral	Neutral	Slightly disagree	Neutral	Slightly disagree	Neutral	Slightly agree	Slightly agree	Slightly agree
Male	40-64	City	Higher education and above	Married	Retiree	1000-2999	Yes	No	No	True	True	True	True	True	True	True	True	True	False	False	True	False	True	True	True	True	True	True	False	True	True	True	True	False	True	True	True	True	True	Neutral	Neutral	Neutral	Neutral	Neutral	Slightly agree	Slightly agree	Slightly agree	Neutral	Neutral
Female	≥65	City	Non-literate or primary	Married	Worker, employee, service industry personnel	3000-5999	Yes	No	No	False	True	True	False	True	False	True	False	True	True	True	False	False	True	True	True	True	False	True	False	True	False	False	False	False	False	True	False	True	True	Neutral	Neutral	Slightly agree	Neutral	Neutral	Slightly disagree	Slightly agree	Slightly agree	Neutral	Mostly agree
Female	≥65	City	Non-literate or primary	Married	unemployed individuals	1000-2999	No	No	No	True	True	True	True	True	False	True	True	True	False	True	True	False	True	True	True	True	True	True	True	True	False	True	True	True	True	True	True	True	False	Slightly disagree	Slightly agree	Neutral	Neutral	Slightly disagree	Slightly agree	Mostly agree	Mostly agree	Neutral	Neutral
Female	≥65	City	Non-literate or primary	Married	Other workers	3000-5999	Yes	Yes	Yes	True	True	True	True	True	False	True	True	True	True	True	False	True	True	True	True	True	False	True	True	True	True	False	False	True	False	True	False	True	True	Slightly agree	Slightly disagree	Slightly agree	Slightly agree	Slightly agree	Slightly disagree	Slightly agree	Slightly disagree	Slightly disagree	Slightly agree
Male	≥65	City	Non-literate or primary	Married	unemployed individuals	1000-2999	No	No	No	True	True	True	True	True	True	True	True	True	True	True	True	False	True	True	True	True	True	True	True	True	True	True	False	True	True	True	True	True	True	Slightly agree	Slightly disagree	Neutral	Slightly agree	Neutral	Neutral	Slightly agree	Slightly agree	Neutral	Neutral
Male	18-39	City	Higher education and above	Unmarried	Other workers	1000-2999	No	No	No	True	True	False	True	False	True	True	False	True	True	False	True	True	True	True	False	True	True	True	False	True	True	True	True	False	True	True	False	True	True	Strongly disagree	Neutral	Strongly disagree	Strongly disagree	Neutral	Neutral	Neutral	Neutral	Neutral	Strongly disagree
Male	≥65	City	Non-literate or primary	Married	unemployed individuals	3000-5999	No	No	No	True	True	True	True	True	True	True	True	True	True	True	True	False	True	True	True	True	True	True	True	True	True	True	True	True	True	True	False	True	True	Slightly agree	Neutral	Slightly agree	Slightly disagree	Slightly agree	Neutral	Slightly agree	Slightly agree	Slightly disagree	Neutral
Female	40-64	City	Non-literate or primary	Married	Worker, employee, service industry personnel	3000-5999	No	No	Yes	True	False	True	True	True	True	False	False	False	True	True	True	True	True	False	False	True	True	True	True	True	True	True	True	True	True	True	True	True	True	Neutral	Slightly agree	Slightly agree	Slightly agree	Slightly agree	Slightly agree	Slightly agree	Slightly agree	Slightly agree	Slightly agree
Male	40-64	City	Junior high school	Married	Worker, employee, service industry personnel	3000-5999	No	No	No	True	True	True	True	False	False	False	False	False	False	False	False	False	True	True	True	True	True	True	True	True	False	False	False	False	False	False	False	False	False	Mostly disagree	Slightly disagree	Neutral	Neutral	Neutral	Neutral	Mostly agree	Mostly agree	Slightly agree	Slightly agree
Male	≥65	City	High school	Married	Worker, employee, service industry personnel	3000-5999	No	No	No	True	False	False	False	False	True	True	True	False	False	False	True	False	False	False	False	True	False	False	False	False	False	False	False	False	False	True	False	True	False	Slightly agree	Mostly disagree	Mostly agree	Slightly agree	Slightly agree	Slightly agree	Slightly agree	Slightly agree	Mostly disagree	Mostly disagree
Female	≥65	City	Junior high school	Married	Retiree	3000-5999	No	No	No	True	True	True	True	True	True	True	True	True	True	True	True	True	True	True	True	True	True	True	True	True	True	True	True	True	True	True	False	True	True	Strongly agree	Strongly agree	Strongly agree	Strongly agree	Strongly disagree	Strongly agree	Strongly disagree	Strongly disagree	Strongly disagree	Strongly disagree
Female	18-39	City	Higher education and above	Married	Medical and health personnel	3000-5999	No	No	Yes	True	True	True	True	True	True	True	False	True	True	False	True	True	True	True	False	True	True	True	True	True	True	True	True	False	True	True	False	True	False	Neutral	Slightly disagree	Mostly agree	Neutral	Neutral	Neutral	Mostly agree	Mostly agree	Slightly agree	Mostly agree
Female	18-39	City	Higher education and above	Unmarried	Medical and health personnel	1000-2999	No	No	Yes	True	True	True	True	True	True	True	True	True	True	True	True	False	True	True	True	True	True	True	True	True	True	True	True	True	True	True	True	False	False	Neutral	Neutral	Neutral	Neutral	Neutral	Neutral	Neutral	Neutral	Neutral	Neutral
Female	18-39	City	Higher education and above	Married	Medical and health personnel	3000-5999	No	No	No	False	True	False	False	False	True	False	True	True	True	True	True	True	True	True	True	True	True	True	False	True	True	True	True	True	True	True	False	True	False	Neutral	Neutral	Neutral	Neutral	Neutral	Neutral	Neutral	Neutral	Neutral	Neutral
Female	18-39	City	Higher education and above	Unmarried	Medical and health personnel	1000-2999	No	No	Yes	True	True	True	True	True	True	True	True	True	True	True	True	True	True	True	True	True	True	True	True	True	True	True	True	True	True	True	False	False	False	Neutral	Neutral	Neutral	Neutral	Neutral	Neutral	Neutral	Neutral	Neutral	Neutral
Female	≥65	City	High school	Married	Retiree	3000-5999	No	No	No	True	True	True	False	True	True	True	False	True	True	False	True	False	True	True	False	False	False	True	False	True	True	True	True	False	True	True	True	True	True	Neutral	Mostly disagree	Neutral	Neutral	Slightly disagree	Neutral	Mostly agree	Slightly agree	Neutral	Slightly agree
Female	≥65	City	Junior high school	Married	Retiree	3000-5999	Yes	No	Yes	False	True	True	True	False	False	False	False	False	False	True	False	False	False	False	False	True	True	True	False	True	False	False	False	True	True	True	False	False	False	Neutral	Neutral	Neutral	Neutral	Neutral	Neutral	Neutral	Neutral	Neutral	Slightly agree
Male	≥65	City	Junior high school	Married	Retiree	＜999	No	No	No	False	True	True	False	True	False	True	True	True	True	False	True	False	True	True	False	False	False	False	True	True	False	True	True	False	True	True	False	True	True	Neutral	Neutral	Neutral	Slightly agree	Neutral	Slightly agree	Slightly agree	Slightly agree	Slightly agree	Neutral
Female	40-64	City	Non-literate or primary	Married	unemployed individuals	＜999	No	No	No	True	True	True	True	True	True	True	True	True	True	True	True	False	True	True	True	True	True	True	True	True	True	True	True	True	True	True	False	True	True	Strongly disagree	Strongly disagree	Strongly disagree	Strongly disagree	Strongly disagree	Strongly agree	Strongly agree	Strongly disagree	Strongly agree	Strongly agree
Female	40-64	City	Junior high school	Married	Retiree	1000-2999	No	No	No	True	True	False	False	True	False	False	False	True	True	False	True	False	True	True	False	True	False	True	True	True	True	True	False	False	True	True	False	True	False	Neutral	Slightly disagree	Slightly agree	Neutral	Neutral	Slightly disagree	Slightly agree	Neutral	Slightly agree	Mostly agree
Male	≥65	City	High school	Married	Retiree	≥6000	No	No	No	True	True	False	True	True	False	True	True	True	True	True	True	False	True	True	False	True	False	True	True	True	False	True	True	False	True	True	True	True	True	Neutral	Neutral	Neutral	Neutral	Neutral	Neutral	Neutral	Neutral	Neutral	Neutral
Male	40-64	City	Junior high school	Married	Other workers	1000-2999	No	No	No	True	False	True	True	True	False	True	True	True	True	True	True	True	True	True	True	True	True	True	True	True	True	True	True	True	True	True	True	True	True	Neutral	Neutral	Neutral	Neutral	Neutral	Neutral	Neutral	Neutral	Neutral	Neutral
Female	≥65	City	Non-literate or primary	Married	Other workers	1000-2999	No	No	No	True	True	True	True	True	True	True	True	True	True	True	True	False	True	True	True	False	False	True	True	True	True	False	True	False	True	True	False	True	True	Neutral	Neutral	Slightly agree	Neutral	Neutral	Neutral	Slightly agree	Mostly agree	Neutral	Slightly agree
Male	≥65	Township	Non-literate or primary	Married	Retiree	3000-5999	No	No	Yes	True	True	True	True	True	True	True	True	True	True	True	True	False	True	True	True	True	True	True	True	True	True	True	True	True	True	True	True	True	True	Neutral	Slightly disagree	Slightly disagree	Slightly disagree	Slightly disagree	Neutral	Slightly disagree	Slightly disagree	Slightly disagree	Neutral
Female	≥65	Township	Junior high school	Married	Retiree	1000-2999	No	No	No	True	True	True	True	True	True	True	True	True	True	True	True	True	True	True	True	True	True	True	True	True	True	True	True	True	True	True	True	True	True	Neutral	Mostly agree	Slightly agree	Slightly agree	Slightly agree	Mostly agree	Slightly agree	Slightly agree	Slightly agree	Slightly agree
Female	≥65	City	Non-literate or primary	Married	Other workers	1000-2999	No	No	Yes	True	True	True	False	True	True	True	False	True	True	False	False	False	True	True	False	True	False	True	True	True	True	True	True	True	False	True	False	True	True	Neutral	Slightly disagree	Slightly agree	Neutral	Neutral	Neutral	Slightly agree	Slightly agree	Neutral	Slightly agree
Female	≥65	City	Non-literate or primary	Married	Other workers	1000-2999	No	No	No	True	True	True	False	True	True	True	True	True	True	True	True	True	True	True	True	True	True	True	True	True	True	True	True	True	True	True	True	True	True	Neutral	Neutral	Slightly agree	Slightly agree	Neutral	Slightly agree	Neutral	Neutral	Neutral	Slightly agree
Female	≥65	Township	Junior high school	Married	Retiree	1000-2999	No	No	No	True	True	True	True	True	True	True	True	True	True	True	True	True	True	True	True	True	True	True	True	True	True	True	True	True	True	True	True	True	True	Slightly agree	Mostly agree	Mostly agree	Slightly agree	Slightly agree	Mostly agree	Slightly agree	Slightly agree	Slightly agree	Slightly agree
Female	≥65	City	Non-literate or primary	Married	Other workers	1000-2999	No	No	No	True	True	True	True	True	False	False	True	True	True	False	False	False	True	True	False	True	False	False	True	True	True	True	True	False	False	False	False	True	True	Neutral	Neutral	Slightly agree	Slightly agree	Neutral	Neutral	Slightly agree	Slightly agree	Neutral	Slightly agree
Female	≥65	City	Non-literate or primary	Married	Other workers	3000-5999	No	No	No	True	True	True	True	True	False	True	False	True	True	True	True	False	True	True	True	False	False	False	True	True	True	True	True	True	False	False	False	False	True	Neutral	Neutral	Slightly agree	Slightly agree	Neutral	Neutral	Slightly agree	Slightly agree	Neutral	Mostly agree
Male	≥65	Township	Non-literate or primary	Married	Retiree	1000-2999	No	No	No	True	True	True	True	True	True	True	True	True	True	True	True	True	True	True	True	True	True	True	True	True	True	True	True	True	True	True	True	True	True	Slightly agree	Strongly disagree	Slightly disagree	Neutral	Neutral	Neutral	Neutral	Neutral	Neutral	Neutral
Male	≥65	City	Non-literate or primary	Married	unemployed individuals	1000-2999	No	No	No	True	True	True	False	True	False	True	False	True	True	True	False	False	True	True	True	True	False	False	True	True	True	False	True	False	True	False	False	False	True	Neutral	Neutral	Mostly agree	Slightly agree	Neutral	Neutral	Mostly agree	Mostly agree	Neutral	Mostly agree
Female	≥65	Township	Non-literate or primary	Widowed	unemployed individuals	1000-2999	No	No	No	True	True	True	True	True	True	True	True	True	True	True	True	True	True	True	True	True	True	True	True	True	True	True	True	True	True	True	True	True	True	Neutral	Neutral	Neutral	Neutral	Neutral	Neutral	Neutral	Neutral	Neutral	Neutral
Male	≥65	Township	Non-literate or primary	Married	Farmer	＜999	No	No	No	True	True	True	True	True	True	True	True	True	True	True	True	True	True	True	True	True	True	True	True	True	True	True	True	True	True	True	True	True	True	Strongly disagree	Strongly disagree	Strongly disagree	Strongly disagree	Strongly disagree	Strongly disagree	Strongly disagree	Strongly disagree	Strongly disagree	Strongly disagree
Female	≥65	Township	Junior high school	Married	Other workers	3000-5999	No	No	No	True	True	True	True	True	True	True	True	True	True	True	True	True	True	True	True	True	True	True	False	True	True	False	True	True	True	True	True	True	True	Slightly agree	Slightly agree	Slightly agree	Mostly agree	Neutral	Mostly agree	Slightly agree	Slightly agree	Mostly agree	Slightly agree
Female	40-64	Township	Non-literate or primary	Married	Farmer	＜999	No	No	No	True	True	True	True	True	True	True	True	True	False	True	True	True	False	True	True	True	True	False	False	False	False	False	False	True	True	True	True	True	True	Strongly disagree	Strongly disagree	Strongly disagree	Strongly disagree	Strongly disagree	Strongly disagree	Strongly disagree	Strongly disagree	Strongly disagree	Strongly disagree
Female	≥65	City	Non-literate or primary	Married	Other workers	1000-2999	No	No	No	True	False	True	True	True	True	True	False	True	True	True	True	True	True	True	True	True	False	True	True	True	True	True	True	True	True	True	False	False	True	Neutral	Neutral	Slightly agree	Slightly agree	Slightly agree	Slightly agree	Slightly agree	Slightly agree	Neutral	Neutral
Male	≥65	City	Non-literate or primary	Married	unemployed individuals	1000-2999	No	No	No	True	True	True	True	True	True	False	False	True	True	True	False	False	True	True	True	True	False	True	True	True	True	True	True	True	False	False	True	True	True	Neutral	Neutral	Slightly agree	Slightly agree	Slightly agree	Slightly agree	Neutral	Neutral	Slightly agree	Slightly agree
Female	≥65	City	Non-literate or primary	Married	Other workers	3000-5999	No	No	No	True	True	True	True	True	True	True	True	True	True	False	False	False	True	True	True	False	True	True	True	True	True	False	True	True	False	False	False	True	True	Neutral	Neutral	Slightly agree	Slightly agree	Neutral	Slightly agree	Slightly agree	Slightly agree	Neutral	Slightly agree
Female	≥65	City	Non-literate or primary	Married	Other workers	3000-5999	No	No	No	True	True	True	True	True	False	True	True	True	True	True	True	False	True	True	True	True	False	False	True	True	True	True	True	True	True	True	False	True	True	Neutral	Neutral	Slightly agree	Mostly agree	Neutral	Neutral	Slightly agree	Slightly agree	Neutral	Mostly agree
Male	≥65	City	Non-literate or primary	Married	Other workers	3000-5999	No	No	No	True	True	True	False	False	True	True	False	True	True	True	True	False	True	True	True	True	False	True	True	True	True	False	True	False	True	True	False	True	True	Neutral	Neutral	Slightly agree	Slightly agree	Neutral	Neutral	Mostly agree	Mostly agree	Neutral	Mostly agree
Male	≥65	City	Non-literate or primary	Married	Other workers	1000-2999	No	No	No	True	True	True	False	True	False	True	True	True	True	True	False	False	True	True	True	True	False	True	True	True	True	True	True	True	True	True	False	True	True	Neutral	Neutral	Slightly agree	Slightly agree	Neutral	Neutral	Mostly agree	Mostly agree	Neutral	Slightly agree
Male	≥65	City	Non-literate or primary	Married	Other workers	1000-2999	No	No	No	True	True	True	False	True	False	True	False	True	True	False	False	False	True	False	True	True	False	True	False	True	True	True	True	False	True	True	True	True	True	Neutral	Neutral	Mostly agree	Slightly agree	Neutral	Neutral	Slightly agree	Mostly agree	Neutral	Mostly agree
Female	≥65	City	Non-literate or primary	Married	Other workers	1000-2999	No	No	No	True	True	True	True	True	False	False	True	False	True	True	True	True	True	True	False	True	True	True	True	True	True	True	True	False	False	True	False	True	True	Slightly disagree	Slightly disagree	Slightly agree	Slightly disagree	Neutral	Neutral	Neutral	Slightly disagree	Slightly disagree	Slightly disagree
Female	≥65	City	Non-literate or primary	Married	Farmer	1000-2999	No	No	No	False	True	True	False	False	True	True	False	True	True	True	True	False	True	False	True	True	True	False	False	True	True	True	True	True	True	True	True	True	True	Slightly agree	Slightly agree	Slightly agree	Slightly agree	Slightly disagree	Slightly disagree	Slightly agree	Slightly agree	Slightly agree	Slightly agree
Male	≥65	City	Junior high school	Married	Retiree	3000-5999	No	No	No	True	True	True	True	False	True	True	True	True	True	True	True	True	True	True	False	True	True	True	True	True	True	True	True	True	True	True	True	True	True	Strongly agree	Strongly disagree	Strongly agree	Strongly agree	Strongly agree	Strongly disagree	Strongly agree	Strongly agree	Neutral	Strongly agree
Male	40-64	City	Non-literate or primary	Married	Other workers	1000-2999	No	No	No	False	False	False	False	True	True	False	False	False	False	False	False	True	False	False	False	False	False	False	False	True	True	False	False	False	False	False	False	True	False	Slightly agree	Slightly agree	Slightly disagree	Slightly disagree	Neutral	Neutral	Slightly agree	Slightly disagree	Neutral	Slightly disagree
Male	≥65	City	Junior high school	Married	Retiree	3000-5999	No	No	Yes	True	True	True	True	True	True	True	True	True	True	False	True	True	True	True	False	True	True	True	True	True	True	True	True	True	True	True	True	True	True	Slightly agree	Slightly agree	Slightly agree	Slightly agree	Slightly disagree	Slightly disagree	Slightly agree	Slightly agree	Slightly disagree	Neutral
Male	≥65	City	Non-literate or primary	Married	Other workers	1000-2999	No	No	No	False	False	True	True	False	True	True	True	False	False	True	False	True	True	True	True	False	False	True	True	False	False	True	False	True	True	False	True	True	False	Neutral	Neutral	Neutral	Neutral	Neutral	Slightly agree	Neutral	Slightly agree	Neutral	Neutral
Male	≥65	City	Non-literate or primary	Married	Farmer	＜999	Yes	No	No	True	True	True	False	True	True	False	False	True	True	False	True	True	True	False	True	True	True	True	True	False	False	True	True	True	True	False	True	True	True	Neutral	Neutral	Neutral	Slightly agree	Slightly agree	Slightly disagree	Slightly disagree	Slightly disagree	Slightly agree	Slightly agree
Male	≥65	City	Non-literate or primary	Married	Other workers	1000-2999	No	No	No	False	False	True	True	True	True	True	False	True	True	False	True	True	True	False	False	False	True	True	False	True	True	False	False	False	True	True	False	True	True	Neutral	Neutral	Slightly agree	Slightly disagree	Slightly disagree	Slightly disagree	Slightly agree	Slightly agree	Slightly agree	Slightly disagree
Male	≥65	City	Non-literate or primary	Married	Farmer	＜999	No	No	No	False	False	True	True	True	True	False	False	False	False	True	True	False	False	True	True	True	True	False	True	False	True	False	True	False	False	True	False	False	True	Slightly disagree	Slightly disagree	Slightly agree	Slightly disagree	Neutral	Neutral	Neutral	Slightly disagree	Slightly disagree	Slightly disagree
Female	≥65	City	Non-literate or primary	Married	Other workers	1000-2999	No	Yes	No	False	False	True	False	False	False	True	True	True	False	False	True	True	True	False	False	False	True	False	False	True	True	True	True	True	True	False	True	True	True	Neutral	Neutral	Slightly agree	Neutral	Slightly disagree	Slightly disagree	Neutral	Neutral	Neutral	Slightly agree
Female	≥65	City	Non-literate or primary	Married	Other workers	1000-2999	No	No	No	False	False	True	True	False	False	True	False	False	False	True	False	False	True	True	False	False	True	True	False	True	False	True	False	False	True	True	True	False	False	Neutral	Neutral	Slightly agree	Neutral	Neutral	Slightly disagree	Slightly disagree	Slightly disagree	Neutral	Slightly agree
Male	≥65	City	Non-literate or primary	Married	Farmer	＜999	No	No	No	True	True	False	True	False	False	False	False	True	True	True	True	True	True	False	True	True	True	False	True	True	True	False	True	False	False	False	True	True	True	Neutral	Neutral	Slightly agree	Slightly agree	Slightly disagree	Neutral	Neutral	Neutral	Slightly agree	Slightly disagree
Female	≥65	City	Junior high school	Married	Retiree	3000-5999	No	No	No	True	True	True	True	True	True	True	True	True	True	True	True	True	True	True	True	True	True	True	True	True	True	True	True	True	True	True	True	True	True	Slightly agree	Slightly agree	Slightly agree	Slightly agree	Slightly agree	Neutral	Neutral	Slightly agree	Slightly agree	Slightly agree
Female	40-64	City	Non-literate or primary	Married	Farmer	1000-2999	No	Yes	No	True	True	True	False	True	True	True	True	False	False	True	True	True	True	True	False	True	True	True	True	False	False	True	True	False	True	True	True	True	True	Neutral	Neutral	Slightly agree	Slightly agree	Slightly disagree	Slightly disagree	Slightly agree	Slightly agree	Slightly agree	Slightly agree
Male	≥65	City	Non-literate or primary	Married	Farmer	＜999	No	No	No	False	False	False	False	False	False	False	True	True	True	False	False	False	False	False	False	False	True	True	False	True	True	False	False	False	False	False	True	True	True	Slightly agree	Slightly agree	Slightly agree	Slightly agree	Neutral	Neutral	Neutral	Slightly disagree	Slightly disagree	Slightly disagree
Male	≥65	City	Non-literate or primary	Married	Other workers	1000-2999	No	No	No	False	False	True	True	False	True	True	False	False	True	True	False	False	False	True	True	False	False	True	True	False	False	True	True	False	True	True	False	False	False	Neutral	Neutral	Slightly agree	Slightly agree	Neutral	Slightly disagree	Slightly disagree	Slightly disagree	Neutral	Neutral
Female	40-64	Township	Higher education and above	Married	Medical and health personnel	3000-5999	No	No	Yes	False	True	True	True	False	True	False	False	True	False	False	True	False	True	True	True	False	True	True	False	True	True	True	False	False	True	False	False	False	False	Strongly disagree	Neutral	Slightly agree	Slightly disagree	Neutral	Mostly disagree	Slightly agree	Slightly disagree	Mostly agree	Slightly disagree
Female	18-39	Township	High school	Divorced	Medical and health personnel	1000-2999	No	No	No	False	True	True	True	True	True	False	True	True	True	True	True	True	True	True	True	True	True	True	True	True	True	True	False	True	True	True	False	False	True	Slightly agree	Neutral	Neutral	Neutral	Neutral	Neutral	Mostly agree	Slightly agree	Slightly agree	Slightly agree
Female	≥65	City	Non-literate or primary	Married	Retiree	1000-2999	No	No	No	True	True	True	True	True	True	False	False	True	True	True	False	True	True	False	False	True	True	True	False	True	False	True	True	True	True	True	False	False	True	Mostly disagree	Mostly disagree	Mostly disagree	Mostly disagree	Neutral	Mostly disagree	Mostly disagree	Slightly disagree	Mostly disagree	Mostly disagree
Male	≥65	City	Junior high school	Married	Retiree	3000-5999	No	No	No	True	True	False	False	True	True	True	False	True	True	False	False	True	True	True	False	True	True	False	True	True	False	True	False	True	True	True	False	True	True	Mostly disagree	Mostly disagree	Slightly disagree	Neutral	Mostly disagree	Mostly disagree	Slightly disagree	Neutral	Mostly disagree	Mostly disagree
Male	40-64	City	Non-literate or primary	Married	Retiree	1000-2999	No	No	No	True	True	True	True	True	True	True	False	True	True	True	True	True	True	False	True	True	True	False	True	True	True	True	True	True	True	True	False	False	True	Mostly disagree	Mostly disagree	Slightly disagree	Slightly disagree	Mostly disagree	Slightly disagree	Neutral	Slightly disagree	Mostly disagree	Mostly disagree
Female	≥65	City	Non-literate or primary	Married	Retiree	1000-2999	No	No	No	True	True	True	True	True	True	True	False	True	True	True	False	True	True	True	True	True	True	False	False	True	True	True	False	True	True	True	False	False	True	Mostly disagree	Mostly disagree	Slightly disagree	Slightly disagree	Neutral	Slightly disagree	Slightly disagree	Neutral	Slightly disagree	Mostly disagree
Female	≥65	City	Non-literate or primary	Married	Retiree	3000-5999	No	No	No	True	True	True	False	True	True	True	False	True	True	True	False	True	True	True	True	True	True	False	False	True	True	False	False	True	True	True	False	True	True	Mostly disagree	Slightly disagree	Slightly disagree	Mostly disagree	Slightly disagree	Slightly disagree	Slightly disagree	Neutral	Slightly disagree	Slightly disagree
Male	≥65	Township	Junior high school	Widowed	Retiree	3000-5999	No	Yes	No	True	True	True	False	False	False	True	True	False	True	True	True	True	True	True	True	False	True	True	True	True	True	True	True	True	True	True	False	True	True	Slightly disagree	Slightly disagree	Mostly disagree	Mostly disagree	Slightly disagree	Mostly disagree	Mostly disagree	Slightly disagree	Mostly disagree	Mostly disagree
Female	40-64	Township	Non-literate or primary	Married	Other workers	1000-2999	No	No	No	True	True	True	True	True	True	True	True	True	True	False	False	False	True	True	True	True	True	True	True	True	True	True	True	True	True	True	True	True	True	Strongly disagree	Strongly disagree	Strongly disagree	Strongly disagree	Strongly disagree	Neutral	Slightly disagree	Slightly disagree	Slightly disagree	Slightly disagree
Female	40-64	Township	Non-literate or primary	Married	Retiree	3000-5999	No	No	No	True	True	True	True	False	True	False	True	True	True	True	True	True	True	True	True	True	True	True	True	False	False	False	True	True	True	True	False	True	True	Mostly disagree	Mostly disagree	Mostly disagree	Mostly disagree	Slightly disagree	Mostly disagree	Mostly disagree	Slightly disagree	Mostly disagree	Mostly disagree
Male	≥65	Township	Higher education and above	Widowed	Retiree	＜999	No	No	No	True	True	True	True	True	True	True	True	True	True	True	True	True	True	True	True	True	True	True	True	True	True	True	True	True	True	True	True	True	True	Neutral	Neutral	Neutral	Neutral	Neutral	Neutral	Neutral	Neutral	Neutral	Neutral
Male	≥65	Township	Junior high school	Married	Retiree	3000-5999	No	No	No	True	True	False	True	True	True	True	False	False	False	False	False	False	False	True	True	True	True	True	True	True	False	True	True	True	True	True	True	True	True	Mostly disagree	Mostly disagree	Mostly disagree	Mostly disagree	Mostly disagree	Mostly disagree	Mostly disagree	Mostly disagree	Mostly disagree	Mostly disagree
Male	40-64	Township	High school	Divorced	Retiree	3000-5999	No	No	No	True	True	True	False	False	False	False	False	False	False	True	False	False	True	False	False	True	True	True	True	True	True	True	True	True	True	True	True	True	True	Mostly disagree	Mostly disagree	Mostly disagree	Mostly disagree	Mostly disagree	Slightly disagree	Slightly disagree	Mostly disagree	Mostly disagree	Slightly disagree
Male	≥65	Township	Junior high school	Widowed	Retiree	3000-5999	No	No	No	True	True	True	True	False	False	False	False	True	True	True	True	False	False	False	True	True	True	True	True	False	False	True	True	True	False	True	True	False	True	Mostly disagree	Slightly disagree	Mostly disagree	Mostly disagree	Mostly disagree	Mostly disagree	Mostly disagree	Slightly disagree	Mostly disagree	Mostly disagree
Male	≥65	Township	Non-literate or primary	Married	Retiree	1000-2999	No	No	No	True	True	True	False	True	True	True	True	True	True	False	True	True	True	True	True	False	False	False	False	False	False	False	True	True	False	False	False	True	False	Mostly disagree	Mostly disagree	Mostly disagree	Mostly disagree	Mostly disagree	Mostly disagree	Mostly disagree	Mostly disagree	Slightly disagree	Mostly disagree
Female	40-64	Township	Junior high school	Married	Retiree	1000-2999	Yes	No	No	True	True	True	True	True	True	True	True	True	True	True	True	True	True	True	True	True	True	True	True	True	True	True	True	True	True	True	True	True	True	Mostly disagree	Mostly disagree	Mostly disagree	Mostly disagree	Mostly disagree	Mostly disagree	Mostly disagree	Mostly disagree	Mostly disagree	Mostly disagree
Female	18-39	Township	Higher education and above	Married	Medical and health personnel	1000-2999	No	No	No	True	True	True	True	True	True	True	True	True	True	True	True	True	True	True	True	True	True	True	True	True	True	True	True	True	True	True	True	True	True	Strongly disagree	Mostly disagree	Slightly disagree	Mostly disagree	Mostly disagree	Slightly disagree	Slightly disagree	Slightly disagree	Mostly disagree	Slightly disagree
Female	18-39	Township	Higher education and above	Married	Medical and health personnel	≥6000	No	No	Yes	True	True	True	True	True	True	True	True	True	True	True	True	True	True	True	True	True	True	True	True	True	True	True	True	True	True	True	True	True	True	Mostly agree	Slightly disagree	Mostly agree	Mostly agree	Mostly agree	Mostly agree	Mostly agree	Slightly agree	Neutral	Neutral
Male	40-64	Township	Higher education and above	Married	Medical and health personnel	1000-2999	No	No	No	True	True	True	True	False	True	False	False	True	True	True	True	True	True	True	True	True	True	True	True	True	True	True	True	True	True	True	True	True	True	Neutral	Neutral	Neutral	Neutral	Neutral	Neutral	Neutral	Neutral	Neutral	Neutral
Female	≥65	Township	Junior high school	Married	Retiree	1000-2999	No	No	No	False	True	True	True	True	True	False	True	False	True	False	True	False	True	False	True	True	False	True	False	False	True	True	True	True	True	True	True	True	True	Strongly disagree	Strongly disagree	Strongly disagree	Strongly disagree	Strongly disagree	Strongly disagree	Strongly disagree	Strongly disagree	Strongly disagree	Strongly disagree
Female	40-64	Township	High school	Divorced	Retiree	1000-2999	No	No	No	True	True	False	True	False	True	False	False	False	True	True	True	True	True	True	True	True	True	True	True	True	True	True	True	True	True	True	True	True	True	Strongly disagree	Mostly disagree	Mostly disagree	Slightly disagree	Neutral	Slightly agree	Slightly agree	Slightly agree	Slightly agree	Slightly agree
Female	40-64	Township	Junior high school	Divorced	Other workers	1000-2999	No	No	No	True	True	True	True	True	True	True	True	True	True	True	True	True	True	True	True	True	True	True	True	True	True	True	True	True	True	True	True	True	True	Slightly disagree	Slightly disagree	Slightly disagree	Mostly disagree	Slightly disagree	Slightly disagree	Slightly disagree	Slightly disagree	Slightly disagree	Slightly disagree
Female	≥65	Township	Non-literate or primary	Widowed	unemployed individuals	1000-2999	No	No	No	True	True	True	True	True	False	False	True	True	False	False	True	True	False	True	False	False	False	False	False	True	True	False	False	True	True	False	False	False	True	Mostly disagree	Mostly disagree	Slightly disagree	Mostly disagree	Mostly disagree	Slightly disagree	Slightly disagree	Slightly disagree	Mostly disagree	Slightly disagree
Female	40-64	Township	High school	Married	Retiree	1000-2999	No	No	No	False	True	True	True	True	True	True	True	True	True	True	True	True	True	True	True	True	True	True	True	True	True	False	False	True	True	True	True	True	True	Slightly disagree	Strongly disagree	Neutral	Strongly disagree	Strongly disagree	Strongly disagree	Strongly disagree	Strongly disagree	Mostly disagree	Strongly disagree
Female	≥65	Township	Non-literate or primary	Married	Retiree	1000-2999	No	No	No	True	True	True	True	True	False	False	True	True	True	True	True	False	True	True	True	True	True	True	True	True	True	True	True	True	False	False	True	True	False	Mostly disagree	Mostly disagree	Mostly disagree	Slightly disagree	Slightly disagree	Mostly disagree	Slightly disagree	Slightly disagree	Mostly disagree	Mostly disagree
Female	40-64	Township	Junior high school	Married	Retiree	3000-5999	No	No	No	True	True	True	True	True	True	True	True	True	True	True	True	True	True	True	True	True	True	True	True	True	True	True	True	True	True	True	True	True	True	Strongly disagree	Mostly disagree	Neutral	Neutral	Neutral	Slightly agree	Slightly disagree	Slightly agree	Slightly agree	Slightly disagree
Male	≥65	Township	High school	Widowed	Retiree	3000-5999	Yes	No	No	True	True	True	True	True	True	True	True	True	True	True	True	True	True	True	True	True	True	True	True	True	True	True	True	True	True	True	True	True	True	Mostly disagree	Mostly disagree	Mostly disagree	Mostly disagree	Mostly disagree	Mostly disagree	Mostly disagree	Mostly disagree	Mostly disagree	Mostly disagree
Female	40-64	Township	Non-literate or primary	Married	unemployed individuals	＜999	No	Yes	No	True	False	True	True	False	True	True	True	True	False	False	True	True	True	True	True	False	False	False	True	True	True	True	True	False	False	True	True	True	True	Slightly disagree	Mostly disagree	Slightly disagree	Slightly disagree	Mostly disagree	Mostly disagree	Mostly disagree	Slightly disagree	Slightly disagree	Mostly disagree
Female	≥65	Township	Higher education and above	Married	Retiree	3000-5999	No	No	No	True	True	True	True	True	True	True	True	True	True	True	True	True	True	True	True	True	True	True	True	True	True	True	True	True	True	True	True	True	True	Slightly disagree	Neutral	Neutral	Neutral	Neutral	Neutral	Neutral	Neutral	Neutral	Neutral
Female	≥65	Township	Non-literate or primary	Widowed	unemployed individuals	1000-2999	No	No	No	True	True	False	False	True	True	True	False	False	False	False	False	True	True	True	True	False	False	False	False	True	True	False	False	True	True	True	False	False	True	Mostly disagree	Mostly disagree	Mostly disagree	Mostly disagree	Mostly disagree	Slightly disagree	Mostly disagree	Slightly disagree	Mostly disagree	Slightly disagree
Female	40-64	Township	Junior high school	Married	Farmer	＜999	No	No	No	True	True	False	True	True	False	True	True	True	True	True	False	True	True	True	True	True	False	True	False	True	True	True	True	True	True	True	True	True	True	Mostly disagree	Mostly disagree	Slightly disagree	Slightly disagree	Mostly disagree	Mostly disagree	Mostly disagree	Mostly disagree	Mostly disagree	Mostly disagree
Male	≥65	Township	Non-literate or primary	Widowed	Retiree	3000-5999	No	No	No	False	True	True	False	True	True	True	False	True	True	True	True	False	False	False	False	True	False	False	True	True	True	False	True	True	False	False	True	True	True	Mostly disagree	Mostly disagree	Mostly disagree	Slightly disagree	Mostly disagree	Slightly disagree	Slightly disagree	Slightly disagree	Mostly disagree	Mostly disagree
Female	≥65	Township	Non-literate or primary	Married	Retiree	1000-2999	No	No	No	True	True	True	True	True	True	True	True	True	True	True	True	True	True	True	True	True	True	True	True	True	True	True	True	True	True	True	True	True	True	Slightly disagree	Slightly disagree	Slightly disagree	Slightly disagree	Slightly disagree	Slightly disagree	Slightly disagree	Slightly disagree	Slightly disagree	Slightly disagree
Female	40-64	Township	Junior high school	Married	Retiree	1000-2999	No	No	No	True	True	True	False	True	False	True	False	False	True	True	True	True	True	True	False	True	False	True	True	True	False	True	True	True	False	True	False	True	True	Slightly disagree	Neutral	Neutral	Neutral	Neutral	Neutral	Neutral	Neutral	Neutral	Neutral
Female	18-39	Township	Higher education and above	Married	Worker, employee, service industry personnel	1000-2999	No	No	Yes	True	True	True	True	True	True	True	True	True	True	True	True	True	True	True	True	True	True	True	True	True	True	True	True	True	True	True	True	True	True	Strongly disagree	Mostly agree	Strongly disagree	Strongly disagree	Strongly disagree	Strongly disagree	Strongly disagree	Strongly disagree	Slightly disagree	Slightly disagree
Female	18-39	Township	High school	Married	unemployed individuals	≥6000	No	No	No	True	True	True	True	True	True	True	True	True	True	True	True	True	True	True	True	True	True	True	True	True	True	True	True	True	True	True	True	True	True	Slightly disagree	Slightly disagree	Slightly disagree	Slightly disagree	Slightly disagree	Neutral	Neutral	Neutral	Neutral	Neutral
Female	≥65	City	Non-literate or primary	Married	Other workers	1000-2999	No	No	No	True	True	False	True	True	True	True	False	True	False	True	False	False	True	False	True	True	True	False	True	True	False	True	True	False	False	True	False	True	False	Neutral	Neutral	Neutral	Neutral	Neutral	Neutral	Neutral	Neutral	Neutral	Neutral
Male	40-64	City	Non-literate or primary	Married	Other workers	1000-2999	No	No	No	False	True	False	True	True	False	True	False	True	True	False	False	False	True	True	False	True	False	True	False	True	True	True	False	False	False	True	False	True	True	Neutral	Neutral	Neutral	Neutral	Neutral	Neutral	Neutral	Neutral	Neutral	Neutral
Female	18-39	City	Higher education and above	Unmarried	Medical and health personnel	3000-5999	No	No	No	True	True	True	True	True	True	True	False	True	True	False	True	False	True	True	True	True	True	True	True	True	True	True	True	True	True	True	True	True	True	Strongly disagree	Neutral	Neutral	Neutral	Neutral	Neutral	Neutral	Neutral	Neutral	Strongly disagree
Female	18-39	City	Higher education and above	Unmarried	Medical and health personnel	3000-5999	No	No	No	False	True	True	True	True	True	False	True	True	True	True	True	True	True	True	True	True	True	True	True	True	False	True	True	False	False	True	False	False	False	Neutral	Mostly disagree	Mostly agree	Mostly disagree	Strongly disagree	Slightly agree	Mostly disagree	Slightly disagree	Slightly disagree	Neutral
Male	40-64	City	High school	Married	Other workers	1000-2999	No	No	Yes	True	True	True	True	True	True	True	True	True	True	True	True	True	True	True	True	True	True	True	True	True	True	True	True	True	True	True	True	True	True	Neutral	Neutral	Neutral	Neutral	Neutral	Neutral	Neutral	Neutral	Neutral	Neutral
Female	≥65	City	Non-literate or primary	Married	Other workers	1000-2999	No	No	No	True	True	True	True	True	True	True	True	True	True	True	True	False	True	True	True	False	True	True	True	True	True	True	True	True	True	True	True	True	True	Neutral	Neutral	Slightly disagree	Mostly disagree	Mostly disagree	Mostly disagree	Mostly disagree	Slightly disagree	Mostly disagree	Slightly disagree
Female	≥65	City	Non-literate or primary	Married	Other workers	1000-2999	No	No	No	True	True	True	True	True	True	True	True	True	True	True	True	True	True	True	True	True	False	True	True	True	True	True	True	False	True	True	True	True	True	Mostly disagree	Slightly disagree	Slightly disagree	Mostly disagree	Slightly disagree	Mostly disagree	Neutral	Slightly disagree	Mostly disagree	Neutral
Female	40-64	Township	Higher education and above	Married	Worker, employee, service industry personnel	3000-5999	No	Yes	Yes	True	True	True	True	False	True	True	False	True	True	True	True	False	True	True	True	True	True	True	True	True	True	True	True	False	True	False	False	True	True	Strongly agree	Slightly agree	Mostly agree	Mostly agree	Mostly agree	Mostly agree	Mostly agree	Mostly agree	Slightly disagree	Strongly agree
Female	18-39	Township	Higher education and above	Married	unemployed individuals	3000-5999	No	No	No	True	True	True	True	True	True	True	True	True	True	False	True	True	True	True	True	True	True	True	True	True	True	True	True	False	True	False	False	True	False	Mostly disagree	Strongly disagree	Strongly disagree	Strongly disagree	Mostly disagree	Strongly disagree	Strongly agree	Mostly agree	Strongly disagree	Strongly agree
Male	≥65	City	High school	Married	Retiree	3000-5999	No	No	Yes	True	True	True	False	False	False	False	False	False	True	False	True	False	True	False	False	True	True	True	True	True	False	False	True	True	False	True	True	False	False	Neutral	Neutral	Slightly agree	Neutral	Slightly agree	Slightly agree	Slightly agree	Neutral	Slightly agree	Slightly agree
Male	≥65	City	Non-literate or primary	Married	Other workers	1000-2999	No	No	No	True	True	True	True	True	True	True	True	True	True	True	True	False	True	False	True	False	True	True	True	True	True	True	True	True	True	True	True	True	True	Slightly disagree	Mostly disagree	Mostly disagree	Mostly disagree	Mostly disagree	Mostly disagree	Mostly disagree	Mostly disagree	Mostly disagree	Mostly disagree
Female	40-64	Township	Non-literate or primary	Married	Other workers	＜999	No	No	No	True	True	True	False	False	True	True	True	True	True	True	True	True	True	True	True	True	True	True	True	True	True	True	True	True	True	True	True	True	True	Strongly disagree	Strongly disagree	Slightly disagree	Slightly disagree	Neutral	Neutral	Neutral	Slightly agree	Slightly agree	Slightly agree
Male	≥65	Township	Junior high school	Married	Farmer	1000-2999	No	No	Yes	True	True	True	True	True	True	True	True	True	True	True	True	True	True	True	True	True	True	True	True	True	True	True	True	True	True	True	True	True	True	Strongly disagree	Strongly disagree	Strongly disagree	Strongly disagree	Strongly disagree	Strongly disagree	Strongly disagree	Strongly disagree	Strongly disagree	Strongly disagree
Male	≥65	City	Non-literate or primary	Married	Retiree	3000-5999	No	No	No	False	False	False	False	True	True	True	False	True	True	True	False	True	True	False	True	True	True	True	False	False	True	True	False	False	False	False	False	False	False	Neutral	Neutral	Neutral	Neutral	Neutral	Neutral	Neutral	Neutral	Neutral	Neutral
Female	≥65	Township	Non-literate or primary	Married	Farmer	1000-2999	No	No	No	True	True	True	True	True	True	True	True	True	True	True	True	False	False	False	False	False	False	False	False	False	False	False	False	False	True	True	True	True	True	Strongly disagree	Strongly disagree	Strongly disagree	Strongly disagree	Strongly disagree	Strongly disagree	Strongly disagree	Strongly disagree	Strongly disagree	Strongly disagree
Female	18-39	Township	High school	Married	unemployed individuals	1000-2999	No	No	No	True	True	True	True	False	True	True	False	True	True	True	True	False	True	True	True	True	False	False	True	True	True	True	False	False	False	True	False	True	True	Neutral	Mostly disagree	Slightly agree	Neutral	Slightly disagree	Neutral	Mostly agree	Strongly agree	Mostly agree	Strongly agree
Female	18-39	Township	High school	Married	Worker, employee, service industry personnel	3000-5999	No	No	No	True	True	True	True	True	True	True	False	True	True	False	True	False	True	True	True	True	True	True	True	True	False	True	True	False	False	False	False	True	True	Strongly disagree	Neutral	Mostly disagree	Strongly agree	Strongly agree	Neutral	Slightly agree	Neutral	Slightly disagree	Slightly agree
Male	18-39	Township	Higher education and above	Married	Worker, employee, service industry personnel	1000-2999	No	No	No	False	True	True	True	False	True	False	False	False	True	True	True	False	True	True	True	True	True	True	True	True	True	False	False	False	True	True	False	True	True	Mostly disagree	Neutral	Strongly disagree	Slightly disagree	Neutral	Neutral	Mostly agree	Neutral	Mostly disagree	Strongly agree
Male	≥65	Township	Non-literate or primary	Married	Other workers	1000-2999	No	No	No	True	False	True	False	True	True	True	True	True	True	True	True	False	True	True	True	True	False	True	False	True	True	True	True	True	True	True	True	True	True	Strongly disagree	Mostly disagree	Slightly disagree	Mostly disagree	Slightly disagree	Mostly disagree	Mostly disagree	Mostly disagree	Mostly disagree	Slightly disagree
Female	≥65	Township	Junior high school	Widowed	Other workers	1000-2999	No	No	No	True	False	False	False	True	True	True	True	True	True	True	False	False	False	False	False	True	True	True	True	True	True	True	True	True	True	True	True	True	True	Mostly disagree	Mostly disagree	Mostly disagree	Neutral	Slightly disagree	Slightly disagree	Strongly disagree	Strongly disagree	Slightly disagree	Strongly disagree
Female	40-64	Township	Non-literate or primary	Widowed	Farmer	1000-2999	No	No	Yes	True	True	True	True	True	True	True	True	True	True	True	True	True	True	True	True	True	True	True	True	True	True	True	True	True	True	True	True	True	True	Slightly agree	Slightly agree	Slightly agree	Neutral	Neutral	Neutral	Neutral	Neutral	Mostly agree	Slightly agree
Male	≥65	Township	Junior high school	Widowed	Other workers	3000-5999	No	No	No	True	True	False	False	True	True	True	True	False	False	False	False	False	False	False	False	False	True	True	True	True	True	True	True	True	True	True	True	True	True	Neutral	Neutral	Mostly disagree	Mostly disagree	Slightly disagree	Neutral	Mostly disagree	Mostly disagree	Mostly disagree	Mostly disagree
Male	18-39	City	Higher education and above	Unmarried	Other workers	3000-5999	No	No	No	True	True	False	True	True	True	True	False	True	True	False	True	True	True	True	True	True	True	True	True	True	False	False	False	False	False	False	False	True	True	Strongly disagree	Strongly agree	Strongly disagree	Strongly disagree	Strongly disagree	Strongly agree	Strongly agree	Strongly agree	Strongly agree	Strongly agree
Male	40-64	Township	Non-literate or primary	Married	Farmer	3000-5999	No	No	No	True	True	True	False	False	True	False	False	True	False	False	True	True	True	True	True	True	False	True	True	True	True	False	True	True	True	True	False	True	True	Slightly disagree	Mostly disagree	Strongly agree	Strongly agree	Slightly disagree	Neutral	Neutral	Slightly disagree	Slightly disagree	Mostly disagree
Male	40-64	Township	High school	Married	Farmer	1000-2999	No	No	No	True	False	True	False	True	True	True	True	True	True	False	True	True	True	True	True	True	True	True	True	True	True	False	False	True	False	True	True	False	True	Neutral	Neutral	Neutral	Neutral	Neutral	Neutral	Neutral	Neutral	Neutral	Neutral
Female	≥65	Township	Junior high school	Married	Other workers	3000-5999	No	No	No	True	True	True	True	False	False	False	False	True	True	True	True	True	True	True	False	False	True	True	True	True	True	True	True	True	True	True	True	True	True	Mostly disagree	Neutral	Mostly disagree	Mostly disagree	Slightly disagree	Mostly disagree	Slightly agree	Slightly agree	Slightly disagree	Slightly disagree
Male	≥65	Township	Non-literate or primary	Married	Farmer	＜999	No	No	Yes	True	True	True	True	True	True	True	True	True	True	True	True	True	True	True	True	True	True	True	True	True	True	True	True	True	True	True	True	True	True	Slightly agree	Slightly agree	Slightly agree	Neutral	Slightly agree	Neutral	Slightly agree	Slightly agree	Neutral	Neutral
Female	≥65	Township	Non-literate or primary	Married	Other workers	1000-2999	No	No	No	True	True	True	True	False	False	False	True	True	True	True	True	True	True	True	True	False	False	False	False	True	True	True	True	True	True	True	True	True	True	Mostly disagree	Mostly disagree	Mostly disagree	Mostly disagree	Mostly disagree	Mostly disagree	Mostly disagree	Mostly disagree	Mostly disagree	Mostly disagree
Female	18-39	City	Higher education and above	Unmarried	Medical and health personnel	3000-5999	No	No	Yes	True	True	True	True	True	True	False	True	True	True	True	True	True	True	True	False	True	True	True	True	True	True	True	False	False	True	True	False	False	True	Mostly agree	Strongly disagree	Mostly disagree	Mostly agree	Neutral	Strongly disagree	Mostly agree	Slightly disagree	Mostly disagree	Mostly agree
Female	≥65	Township	Non-literate or primary	Widowed	Farmer	＜999	No	Yes	No	True	True	True	True	True	True	True	True	True	True	True	True	True	True	True	True	True	True	True	True	True	True	True	True	True	True	True	True	True	True	Slightly agree	Slightly agree	Slightly agree	Slightly agree	Neutral	Mostly disagree	Neutral	Neutral	Slightly agree	Slightly agree
Male	18-39	City	Higher education and above	Unmarried	Worker, employee, service industry personnel	≥6000	No	No	No	True	True	True	True	True	True	True	True	True	True	True	True	True	True	True	True	True	False	True	True	True	True	True	True	True	True	True	False	False	True	Neutral	Neutral	Neutral	Neutral	Neutral	Neutral	Neutral	Neutral	Neutral	Neutral
Male	40-64	Township	Junior high school	Married	Retiree	3000-5999	No	No	No	True	True	True	True	True	True	True	True	True	True	True	True	True	True	True	True	True	True	True	True	True	True	True	True	True	True	True	False	False	True	Neutral	Neutral	Neutral	Neutral	Neutral	Neutral	Neutral	Neutral	Slightly disagree	Mostly agree
Male	40-64	Township	High school	Married	Other workers	3000-5999	No	No	No	True	True	True	True	True	True	True	True	True	True	True	True	True	True	True	True	True	True	True	True	True	True	True	True	True	True	True	False	False	True	Slightly disagree	Mostly disagree	Slightly agree	Mostly disagree	Slightly disagree	Slightly disagree	Slightly agree	Neutral	Slightly agree	Slightly agree
Male	40-64	Township	Junior high school	Married	Retiree	1000-2999	No	No	No	True	True	True	True	True	True	True	False	True	True	False	False	False	True	True	False	True	True	False	False	True	True	True	True	True	True	False	False	False	False	Neutral	Neutral	Neutral	Neutral	Neutral	Neutral	Neutral	Neutral	Mostly disagree	Slightly agree
Female	40-64	Township	Non-literate or primary	Married	Other workers	3000-5999	No	No	Yes	True	True	True	True	False	True	True	True	True	True	False	True	True	False	True	True	True	True	True	True	True	True	True	True	True	True	False	False	False	False	Slightly agree	Mostly disagree	Mostly disagree	Mostly disagree	Mostly disagree	Neutral	Mostly agree	Neutral	Mostly agree	Slightly agree
Male	≥65	Township	Junior high school	Married	Retiree	3000-5999	No	No	Yes	True	True	True	True	True	True	True	True	True	True	True	True	True	True	True	True	True	True	True	True	True	True	True	True	True	True	False	False	False	True	Neutral	Neutral	Neutral	Slightly disagree	Neutral	Neutral	Slightly agree	Slightly disagree	Mostly disagree	Mostly disagree
Female	40-64	Township	High school	Married	Retiree	3000-5999	No	No	Yes	True	True	True	True	True	True	True	True	True	True	True	True	True	True	True	True	True	True	True	True	True	True	True	True	True	True	True	True	True	True	Slightly agree	Strongly disagree	Strongly disagree	Strongly agree	Slightly agree	Slightly agree	Slightly agree	Slightly agree	Slightly agree	Slightly agree
Female	40-64	City	Junior high school	Married	Retiree	1000-2999	No	No	No	False	False	False	False	True	False	False	False	False	True	True	False	False	False	False	True	True	True	True	True	True	True	True	True	False	True	False	False	False	False	Neutral	Neutral	Neutral	Neutral	Neutral	Neutral	Neutral	Neutral	Neutral	Neutral
Male	40-64	City	Non-literate or primary	Married	Other workers	3000-5999	No	No	No	False	False	False	False	True	False	False	False	True	True	False	False	True	False	False	False	True	True	False	False	False	True	False	False	True	False	False	False	True	False	Slightly agree	Slightly agree	Slightly disagree	Slightly agree	Slightly agree	Slightly agree	Slightly disagree	Slightly agree	Slightly disagree	Slightly disagree
Male	40-64	Township	Junior high school	Married	Retiree	3000-5999	No	No	Yes	True	True	True	True	True	True	True	True	True	True	True	True	True	True	True	True	True	True	True	True	True	True	True	True	True	True	True	False	False	True	Strongly disagree	Mostly disagree	Slightly disagree	Mostly disagree	Mostly agree	Slightly agree	Mostly agree	Neutral	Mostly disagree	Mostly disagree
Female	40-64	City	Non-literate or primary	Married	unemployed individuals	1000-2999	No	No	No	False	False	False	False	True	False	True	False	False	False	True	False	True	False	False	True	False	False	True	False	False	True	False	False	False	False	False	False	False	False	Slightly agree	Slightly agree	Neutral	Neutral	Neutral	Slightly agree	Slightly agree	Neutral	Slightly agree	Slightly agree
Female	≥65	Township	Non-literate or primary	Widowed	Other workers	1000-2999	No	No	No	True	True	True	True	True	True	True	True	True	True	True	True	True	True	True	True	True	True	True	True	True	False	True	True	True	True	True	False	False	True	Slightly disagree	Slightly disagree	Mostly agree	Mostly disagree	Slightly agree	Slightly disagree	Mostly agree	Neutral	Mostly disagree	Mostly disagree
Male	≥65	Township	Higher education and above	Married	Retiree	3000-5999	No	No	Yes	True	True	True	True	True	True	True	False	True	True	False	True	False	True	True	False	True	True	True	True	True	True	True	True	True	True	False	False	False	True	Mostly disagree	Mostly disagree	Mostly disagree	Slightly disagree	Slightly disagree	Slightly disagree	Slightly disagree	Neutral	Mostly disagree	Mostly agree
Female	18-39	City	High school	Married	Medical and health personnel	3000-5999	No	No	No	False	True	True	False	False	False	False	False	False	True	False	False	False	True	True	True	True	False	True	False	True	False	False	True	False	True	True	False	True	False	Mostly agree	Strongly disagree	Strongly agree	Neutral	Mostly disagree	Mostly agree	Strongly agree	Strongly agree	Strongly agree	Strongly agree
Female	18-39	City	Higher education and above	Unmarried	Farmer	1000-2999	No	No	No	False	False	False	False	False	False	False	False	True	False	False	False	True	True	True	False	True	False	True	True	True	False	False	False	False	False	True	False	False	False	Neutral	Strongly disagree	Strongly agree	Neutral	Neutral	Neutral	Neutral	Neutral	Neutral	Neutral
Male	18-39	City	Higher education and above	Married	Worker, employee, service industry personnel	3000-5999	No	No	No	True	True	True	True	True	True	True	True	True	True	True	True	True	True	True	True	True	True	True	True	True	True	True	True	True	True	True	False	True	True	Strongly agree	Slightly disagree	Mostly disagree	Strongly agree	Mostly agree	Strongly agree	Strongly agree	Mostly agree	Strongly disagree	Strongly agree
Male	40-64	City	Higher education and above	Married	Medical and health personnel	≥6000	No	No	No	True	True	False	False	True	False	True	True	True	False	True	False	False	True	True	False	True	True	False	False	True	True	True	True	True	True	True	False	True	False	Neutral	Slightly agree	Mostly disagree	Mostly agree	Mostly disagree	Slightly disagree	Mostly disagree	Mostly disagree	Mostly agree	Mostly agree
Female	40-64	City	High school	Married	Retiree	1000-2999	No	No	No	False	False	False	False	True	True	True	True	False	True	False	True	False	False	True	False	True	False	True	False	True	False	True	False	False	False	True	False	False	True	Strongly agree	Neutral	Neutral	Strongly disagree	Neutral	Neutral	Neutral	Neutral	Neutral	Neutral
Female	18-39	City	Higher education and above	Divorced	Worker, employee, service industry personnel	≥6000	No	No	No	True	False	False	False	True	True	False	True	True	False	False	False	True	True	False	False	False	True	True	False	True	False	False	True	True	False	True	False	True	True	Neutral	Neutral	Neutral	Neutral	Neutral	Neutral	Neutral	Neutral	Neutral	Neutral
Male	18-39	City	Higher education and above	Married	Other workers	3000-5999	No	No	Yes	True	False	False	False	True	False	False	True	True	True	False	False	False	True	True	False	True	False	True	True	True	True	True	False	False	False	True	False	False	True	Strongly agree	Strongly disagree	Strongly agree	Strongly disagree	Neutral	Neutral	Neutral	Neutral	Neutral	Strongly agree
Male	≥65	City	Junior high school	Divorced	Retiree	1000-2999	No	No	No	True	False	False	False	True	True	True	True	True	True	False	False	True	True	False	True	True	False	True	True	True	True	True	False	False	True	True	False	True	True	Strongly agree	Strongly disagree	Strongly agree	Strongly disagree	Neutral	Neutral	Neutral	Neutral	Strongly agree	Strongly agree
Female	≥65	City	Non-literate or primary	Married	unemployed individuals	1000-2999	No	No	No	False	False	False	False	False	False	False	False	True	True	False	False	False	False	False	False	True	True	False	False	True	False	True	False	False	False	True	True	True	False	Neutral	Neutral	Neutral	Neutral	Neutral	Neutral	Slightly disagree	Neutral	Neutral	Neutral
Female	18-39	City	High school	Unmarried	Medical and health personnel	3000-5999	No	No	No	False	True	False	True	True	True	False	False	True	True	False	True	True	True	True	False	True	True	False	False	True	False	True	True	True	True	True	False	True	False	Neutral	Neutral	Neutral	Neutral	Neutral	Neutral	Neutral	Neutral	Neutral	Neutral
Female	≥65	City	Junior high school	Widowed	Retiree	1000-2999	No	No	No	True	False	False	False	True	True	True	True	True	True	False	True	True	True	True	True	True	True	True	True	True	True	True	False	False	False	True	False	True	True	Strongly agree	Strongly disagree	Strongly agree	Strongly disagree	Neutral	Neutral	Strongly agree	Neutral	Neutral	Strongly agree
Female	≥65	City	Junior high school	Married	Retiree	1000-2999	No	No	No	True	False	False	False	True	True	True	False	True	True	False	True	True	True	True	True	True	True	True	True	True	True	True	False	True	True	True	False	False	True	Neutral	Neutral	Neutral	Neutral	Neutral	Neutral	Neutral	Neutral	Neutral	Neutral
Male	18-39	City	Junior high school	Married	unemployed individuals	1000-2999	No	No	No	True	True	False	False	False	True	False	False	False	False	True	False	False	True	False	False	False	False	False	False	True	True	True	True	True	True	True	False	False	True	Neutral	Strongly agree	Slightly disagree	Slightly disagree	Mostly agree	Slightly disagree	Mostly agree	Slightly disagree	Slightly disagree	Slightly agree
Female	≥65	City	Junior high school	Married	Retiree	1000-2999	No	No	No	True	True	True	False	True	True	True	False	True	True	False	True	True	True	True	True	True	True	True	True	True	True	True	True	True	True	True	False	True	True	Strongly agree	Strongly disagree	Strongly agree	Strongly disagree	Strongly agree	Strongly disagree	Strongly agree	Neutral	Neutral	Strongly agree
Female	40-64	City	Junior high school	Married	Retiree	1000-2999	No	No	No	True	True	True	True	True	True	True	True	True	True	True	True	True	True	True	True	True	True	True	True	True	True	True	True	True	True	True	False	True	True	Strongly agree	Strongly disagree	Strongly agree	Strongly disagree	Neutral	Neutral	Strongly agree	Strongly agree	Neutral	Strongly agree
Male	≥65	City	Non-literate or primary	Married	Retiree	1000-2999	No	No	No	True	True	True	True	True	True	True	True	True	True	False	True	True	True	True	True	True	True	True	True	True	True	True	True	True	True	True	False	True	True	Strongly agree	Strongly disagree	Strongly agree	Strongly disagree	Neutral	Neutral	Strongly agree	Neutral	Neutral	Strongly agree
Female	40-64	City	Junior high school	Married	Retiree	1000-2999	No	No	No	True	True	True	True	True	True	True	True	True	True	True	True	True	True	True	True	True	True	True	True	True	True	True	True	False	True	True	False	True	False	Strongly agree	Strongly disagree	Strongly agree	Strongly disagree	Neutral	Neutral	Neutral	Neutral	Neutral	Neutral
Male	40-64	City	Junior high school	Married	unemployed individuals	1000-2999	No	No	No	True	True	True	True	True	True	True	True	True	True	True	True	True	True	True	True	True	True	True	True	True	True	True	False	True	True	True	False	False	True	Strongly agree	Strongly disagree	Mostly agree	Mostly disagree	Slightly agree	Slightly disagree	Mostly agree	Mostly agree	Slightly agree	Mostly agree
Female	18-39	City	Higher education and above	Married	Medical and health personnel	≥6000	No	No	No	False	True	True	True	False	True	False	True	True	True	False	True	False	True	False	True	True	True	True	True	True	True	True	False	True	True	True	False	True	False	Neutral	Mostly disagree	Strongly disagree	Neutral	Neutral	Slightly disagree	Strongly agree	Slightly agree	Neutral	Neutral
Male	≥65	City	Junior high school	Married	Retiree	1000-2999	No	No	No	True	True	True	True	True	True	True	True	True	True	True	True	True	True	True	False	True	True	True	True	True	True	True	False	False	True	True	False	False	True	Mostly agree	Mostly disagree	Slightly agree	Mostly disagree	Mostly agree	Slightly disagree	Mostly agree	Mostly disagree	Slightly agree	Slightly agree
Male	40-64	City	High school	Divorced	Worker, employee, service industry personnel	≥6000	No	No	No	True	True	True	True	True	True	True	False	True	True	True	True	True	True	True	True	True	True	True	True	True	True	True	True	True	True	True	True	False	True	Mostly disagree	Mostly disagree	Neutral	Slightly disagree	Slightly agree	Slightly disagree	Mostly disagree	Mostly disagree	Mostly disagree	Mostly disagree
Male	≥65	City	Non-literate or primary	Married	Retiree	≥6000	No	No	No	True	True	True	True	True	True	True	True	True	True	True	True	True	True	True	True	True	True	True	True	True	True	True	True	True	True	True	True	True	True	Neutral	Neutral	Neutral	Neutral	Neutral	Neutral	Neutral	Neutral	Neutral	Neutral
Male	≥65	City	Non-literate or primary	Married	Retiree	≥6000	No	No	No	True	True	True	True	True	True	True	True	True	True	True	True	True	True	True	True	True	True	True	True	True	True	True	True	True	True	True	True	True	True	Neutral	Neutral	Neutral	Neutral	Neutral	Neutral	Neutral	Neutral	Neutral	Neutral
Male	≥65	City	Junior high school	Married	Retiree	≥6000	No	No	No	True	True	True	True	True	True	True	True	True	True	True	True	True	True	True	True	True	True	True	True	True	True	True	True	True	True	True	True	True	True	Neutral	Neutral	Neutral	Neutral	Neutral	Neutral	Neutral	Neutral	Neutral	Neutral
Female	40-64	City	Non-literate or primary	Married	Other workers	3000-5999	No	No	No	True	True	True	True	True	True	True	True	True	True	True	True	True	True	True	True	True	True	True	True	True	True	True	True	True	True	True	True	True	True	Neutral	Neutral	Neutral	Neutral	Neutral	Neutral	Neutral	Neutral	Neutral	Neutral
Female	≥65	City	Non-literate or primary	Married	Retiree	≥6000	No	No	No	True	True	True	True	True	True	True	True	True	True	True	True	True	True	True	True	True	True	True	True	True	True	True	True	True	True	True	True	True	True	Neutral	Neutral	Neutral	Neutral	Neutral	Neutral	Neutral	Neutral	Neutral	Neutral
Female	≥65	City	Non-literate or primary	Married	Retiree	1000-2999	No	No	No	True	True	False	True	True	True	True	False	True	False	True	False	False	True	True	True	True	True	True	False	True	True	False	True	True	True	True	False	True	True	Strongly disagree	Strongly disagree	Strongly disagree	Strongly disagree	Strongly disagree	Strongly disagree	Strongly disagree	Strongly disagree	Strongly disagree	Strongly disagree
Female	≥65	City	Junior high school	Married	Retiree	1000-2999	No	No	No	True	True	True	True	True	True	True	True	True	True	True	True	True	True	True	True	True	True	True	True	True	True	True	True	True	True	True	True	True	True	Strongly disagree	Strongly disagree	Strongly disagree	Strongly disagree	Strongly disagree	Strongly disagree	Strongly disagree	Strongly disagree	Strongly disagree	Strongly disagree
Male	≥65	City	Junior high school	Married	Retiree	1000-2999	No	No	No	True	True	True	True	True	True	True	True	True	True	True	True	True	True	True	True	True	True	True	True	True	True	True	True	True	True	True	True	True	True	Strongly disagree	Strongly disagree	Strongly disagree	Strongly disagree	Strongly disagree	Strongly disagree	Strongly disagree	Strongly disagree	Strongly disagree	Strongly disagree
Female	40-64	City	Junior high school	Married	Worker, employee, service industry personnel	1000-2999	No	No	No	True	True	True	True	True	True	True	True	True	True	False	True	True	True	True	True	True	True	True	True	True	True	True	True	True	True	True	False	True	True	Mostly agree	Mostly disagree	Mostly agree	Mostly disagree	Mostly disagree	Mostly agree	Mostly disagree	Slightly agree	Mostly disagree	Mostly agree
Female	≥65	City	Higher education and above	Married	Retiree	1000-2999	No	No	No	True	True	True	True	True	True	True	True	True	True	True	True	True	True	True	True	True	True	True	True	True	True	True	True	True	True	True	True	True	True	Strongly disagree	Strongly disagree	Strongly disagree	Strongly disagree	Strongly disagree	Strongly disagree	Strongly disagree	Strongly disagree	Strongly disagree	Strongly disagree
Male	18-39	City	Higher education and above	Unmarried	unemployed individuals	＜999	No	No	No	True	True	True	True	True	True	True	False	True	True	True	True	True	True	True	False	True	True	True	True	True	True	True	False	False	True	True	False	False	True	Strongly agree	Strongly disagree	Strongly agree	Strongly disagree	Slightly agree	Mostly disagree	Slightly agree	Mostly disagree	Neutral	Strongly agree
Female	18-39	City	Higher education and above	Unmarried	unemployed individuals	＜999	No	No	No	True	True	True	True	True	True	True	True	True	True	False	False	True	True	True	False	True	True	True	True	True	True	True	False	False	True	True	False	False	True	Strongly agree	Strongly disagree	Strongly agree	Strongly disagree	Neutral	Neutral	Neutral	Neutral	Slightly disagree	Strongly agree
Female	40-64	City	Junior high school	Married	Other workers	1000-2999	No	No	No	True	True	False	False	True	True	False	True	True	True	False	True	False	True	True	True	True	False	True	True	True	True	True	True	True	False	True	False	True	True	Neutral	Neutral	Neutral	Neutral	Neutral	Neutral	Neutral	Neutral	Neutral	Neutral
Female	18-39	City	Higher education and above	Unmarried	Other workers	3000-5999	No	No	No	True	True	True	False	True	True	False	False	True	True	False	False	True	True	True	False	True	True	True	True	True	True	True	False	False	True	True	False	False	True	Strongly agree	Strongly disagree	Strongly agree	Strongly disagree	Mostly agree	Slightly disagree	Mostly agree	Mostly agree	Strongly agree	Mostly agree
Female	≥65	City	Non-literate or primary	Widowed	Farmer	＜999	No	No	No	True	True	False	False	True	False	False	False	True	True	True	True	True	True	True	False	True	True	False	True	True	False	False	False	True	False	True	False	False	True	Neutral	Strongly disagree	Neutral	Slightly agree	Strongly agree	Strongly disagree	Strongly agree	Neutral	Neutral	Neutral
Male	≥65	City	High school	Widowed	Worker, employee, service industry personnel	3000-5999	No	No	No	True	True	False	True	True	True	False	True	True	True	False	True	False	True	True	True	True	True	True	True	True	False	False	True	True	True	True	False	False	True	Neutral	Mostly disagree	Mostly disagree	Slightly disagree	Neutral	Mostly disagree	Mostly agree	Neutral	Neutral	Neutral
Female	18-39	City	Higher education and above	Unmarried	Other workers	3000-5999	No	No	No	True	True	True	True	True	True	False	False	True	True	False	False	True	True	True	False	True	True	True	True	True	True	True	True	False	True	True	False	False	False	Mostly disagree	Strongly agree	Mostly disagree	Strongly agree	Mostly disagree	Mostly disagree	Strongly agree	Strongly agree	Slightly disagree	Strongly agree
Male	18-39	City	Higher education and above	Married	Worker, employee, service industry personnel	3000-5999	No	No	No	True	False	True	False	True	False	True	False	True	True	True	True	True	True	True	False	True	True	False	True	True	True	True	False	False	True	True	False	False	True	Mostly agree	Mostly disagree	Neutral	Mostly disagree	Neutral	Slightly disagree	Mostly agree	Mostly disagree	Slightly agree	Slightly disagree
Female	18-39	City	Higher education and above	Unmarried	Other workers	3000-5999	No	No	No	True	True	False	False	True	True	False	False	True	True	False	False	True	True	True	False	True	True	True	True	True	True	True	False	True	True	True	False	False	True	Strongly agree	Mostly disagree	Strongly agree	Mostly disagree	Mostly disagree	Strongly agree	Strongly agree	Strongly agree	Mostly disagree	Strongly agree
Male	≥65	City	Junior high school	Married	Retiree	1000-2999	No	No	No	True	True	True	False	False	True	True	False	True	True	True	True	False	True	True	True	True	True	True	True	True	True	True	True	False	False	False	False	False	False	Neutral	Neutral	Neutral	Neutral	Neutral	Neutral	Neutral	Strongly agree	Neutral	Neutral
Male	≥65	City	Junior high school	Married	Retiree	3000-5999	No	No	No	True	True	False	True	False	False	False	True	True	False	True	False	True	False	True	False	True	True	True	False	True	False	False	False	True	False	True	False	True	True	Mostly disagree	Mostly disagree	Slightly agree	Mostly disagree	Slightly agree	Strongly disagree	Neutral	Slightly agree	Neutral	Neutral
Female	40-64	City	Junior high school	Married	Other workers	1000-2999	No	No	No	True	True	True	True	True	False	False	True	True	False	False	True	False	True	True	True	True	False	True	True	True	True	True	True	True	False	True	False	True	True	Neutral	Neutral	Slightly disagree	Neutral	Slightly disagree	Mostly disagree	Neutral	Neutral	Neutral	Neutral
Male	40-64	City	Higher education and above	Married	Medical and health personnel	3000-5999	No	No	No	True	True	False	False	False	False	False	True	True	True	False	True	True	True	True	False	True	True	True	True	True	True	True	False	True	True	True	False	False	True	Neutral	Neutral	Neutral	Neutral	Neutral	Neutral	Neutral	Neutral	Neutral	Neutral
Female	40-64	City	High school	Married	Other workers	1000-2999	No	No	No	True	True	True	True	True	True	True	True	True	True	True	True	True	True	True	True	True	True	True	True	True	True	True	True	True	True	True	True	True	True	Mostly disagree	Mostly agree	Slightly disagree	Slightly disagree	Mostly disagree	Slightly agree	Mostly agree	Mostly agree	Mostly agree	Slightly agree
Male	≥65	City	Junior high school	Married	Retiree	3000-5999	No	No	No	False	True	False	False	False	False	False	False	True	True	True	True	True	True	True	True	True	True	True	True	True	True	True	True	False	True	True	False	False	False	Neutral	Neutral	Neutral	Neutral	Neutral	Neutral	Neutral	Neutral	Neutral	Neutral
Female	40-64	City	Non-literate or primary	Married	Other workers	1000-2999	No	No	No	True	True	False	True	True	True	False	True	True	True	False	True	False	True	True	True	True	True	True	True	True	True	False	True	True	False	True	False	True	True	Neutral	Neutral	Neutral	Neutral	Slightly disagree	Neutral	Mostly agree	Neutral	Mostly disagree	Neutral
Male	≥65	City	High school	Married	Retiree	3000-5999	No	No	No	False	True	True	False	True	False	True	True	True	True	False	False	False	False	False	True	False	False	False	False	False	False	False	False	True	True	True	True	True	False	Neutral	Neutral	Neutral	Neutral	Neutral	Neutral	Neutral	Neutral	Neutral	Neutral
Female	40-64	City	Non-literate or primary	Married	Other workers	＜999	Yes	No	No	True	False	True	False	False	True	False	False	False	False	True	False	False	False	True	False	True	False	False	False	True	False	False	True	False	False	False	True	True	False	Neutral	Neutral	Neutral	Neutral	Slightly disagree	Slightly disagree	Slightly disagree	Slightly disagree	Neutral	Neutral
Female	40-64	City	Higher education and above	Married	Retiree	3000-5999	No	No	No	True	True	True	True	True	True	False	True	True	True	True	True	False	True	True	True	True	True	True	True	True	True	True	False	False	False	False	False	False	False	Neutral	Neutral	Neutral	Neutral	Neutral	Neutral	Neutral	Neutral	Neutral	Neutral
Male	40-64	City	High school	Married	Other workers	1000-2999	No	No	No	True	True	True	True	True	True	True	True	True	True	True	True	True	True	True	True	True	True	True	True	True	True	True	True	True	True	True	True	True	True	Neutral	Neutral	Neutral	Neutral	Neutral	Neutral	Neutral	Neutral	Neutral	Neutral
Female	18-39	City	Higher education and above	Unmarried	unemployed individuals	＜999	No	No	Yes	True	True	True	True	True	False	True	True	True	True	True	True	True	True	False	False	True	True	True	True	True	True	False	False	True	True	True	False	True	False	Neutral	Neutral	Neutral	Neutral	Neutral	Neutral	Neutral	Neutral	Neutral	Neutral
Female	≥65	Township	Non-literate or primary	Married	Other workers	1000-2999	No	No	No	True	False	False	False	True	True	True	True	True	True	False	False	True	True	True	False	True	True	True	True	True	True	False	True	True	True	True	True	True	False	Slightly disagree	Slightly disagree	Mostly disagree	Mostly disagree	Mostly disagree	Mostly disagree	Mostly disagree	Mostly disagree	Mostly disagree	Slightly disagree
Female	40-64	Township	Non-literate or primary	Married	Other workers	1000-2999	No	No	No	True	True	True	False	False	True	True	True	True	True	False	False	True	True	False	False	True	True	True	True	True	False	False	False	True	True	True	True	True	True	Mostly disagree	Mostly disagree	Mostly disagree	Mostly disagree	Mostly disagree	Slightly disagree	Slightly disagree	Slightly disagree	Slightly disagree	Slightly disagree
Female	40-64	City	Junior high school	Married	Other workers	3000-5999	No	No	No	True	True	False	False	True	True	False	True	True	True	False	True	False	True	True	True	True	False	True	True	True	True	False	True	True	False	True	False	True	True	Slightly disagree	Slightly disagree	Neutral	Slightly disagree	Neutral	Slightly disagree	Neutral	Neutral	Neutral	Slightly agree
Male	40-64	Township	Higher education and above	Married	Worker, employee, service industry personnel	1000-2999	No	No	Yes	True	True	False	False	False	True	True	True	True	False	False	True	False	True	True	True	True	False	True	True	True	False	False	False	False	True	True	False	True	True	Mostly agree	Neutral	Slightly agree	Slightly disagree	Slightly disagree	Mostly agree	Neutral	Slightly disagree	Neutral	Neutral
Male	≥65	Township	High school	Married	Other workers	3000-5999	No	No	Yes	True	True	True	True	True	True	True	True	True	True	True	True	True	True	True	False	True	False	True	True	True	True	False	True	True	True	False	False	False	True	Slightly disagree	Slightly disagree	Mostly disagree	Mostly disagree	Slightly disagree	Slightly disagree	Slightly agree	Slightly agree	Mostly disagree	Mostly disagree
Male	18-39	Township	Higher education and above	Unmarried	Medical and health personnel	3000-5999	No	No	No	True	True	True	True	True	False	False	False	True	True	False	True	True	True	True	False	True	True	True	True	True	True	True	False	False	True	True	False	True	True	Mostly agree	Neutral	Mostly agree	Neutral	Neutral	Neutral	Strongly agree	Mostly agree	Neutral	Strongly agree
Female	40-64	Township	High school	Married	Farmer	1000-2999	No	Yes	No	True	True	True	True	True	True	True	True	True	True	True	True	True	True	True	True	True	True	True	True	True	True	True	True	True	True	True	True	True	True	Mostly agree	Mostly agree	Slightly agree	Slightly agree	Slightly agree	Slightly agree	Slightly agree	Slightly agree	Slightly agree	Slightly agree
Male	≥65	City	Non-literate or primary	Married	Farmer	＜999	No	No	No	True	True	False	True	True	True	True	True	True	True	True	True	True	True	True	False	True	True	False	True	True	True	True	True	True	True	True	True	True	True	Mostly disagree	Neutral	Mostly disagree	Slightly disagree	Neutral	Neutral	Neutral	Neutral	Mostly agree	Slightly agree
Male	40-64	City	Non-literate or primary	Married	Farmer	＜999	No	No	No	True	True	True	True	False	True	True	False	True	True	False	True	True	False	True	True	True	True	True	False	True	True	True	False	True	False	False	True	False	False	Neutral	Slightly agree	Neutral	Slightly disagree	Slightly agree	Slightly disagree	Slightly agree	Neutral	Slightly disagree	Slightly agree
Female	40-64	City	Non-literate or primary	Married	Farmer	＜999	No	No	No	True	True	True	True	True	True	False	False	True	True	True	True	True	True	True	True	True	True	True	True	True	True	False	False	True	False	True	True	False	False	Neutral	Slightly disagree	Slightly agree	Slightly disagree	Slightly agree	Slightly disagree	Slightly disagree	Slightly agree	Slightly disagree	Slightly agree
Female	≥65	City	Non-literate or primary	Married	Farmer	＜999	No	No	No	True	True	True	True	True	True	True	True	True	True	True	True	False	True	False	True	True	False	False	True	True	True	True	True	True	True	True	True	True	True	Neutral	Neutral	Slightly agree	Slightly disagree	Slightly agree	Slightly disagree	Slightly agree	Slightly agree	Slightly disagree	Slightly disagree
Female	≥65	City	Non-literate or primary	Married	Farmer	＜999	No	No	No	True	True	True	True	False	True	True	True	True	False	False	True	True	False	True	True	True	True	True	True	True	True	True	True	False	True	False	True	False	True	Neutral	Neutral	Slightly agree	Slightly disagree	Slightly agree	Slightly agree	Slightly disagree	Slightly disagree	Slightly agree	Slightly agree
Female	40-64	Township	Junior high school	Married	Other workers	3000-5999	No	No	Yes	True	True	True	True	True	True	True	True	True	True	True	True	True	True	True	True	True	True	True	True	True	True	True	True	True	True	False	False	False	True	Strongly disagree	Strongly disagree	Strongly disagree	Slightly disagree	Strongly disagree	Strongly disagree	Strongly agree	Neutral	Strongly disagree	Neutral
Male	40-64	Township	Junior high school	Married	Worker, employee, service industry personnel	3000-5999	No	No	No	True	True	True	True	True	True	True	True	True	True	True	True	True	False	True	True	True	False	True	True	True	True	True	True	True	True	False	False	False	True	Neutral	Slightly disagree	Mostly disagree	Mostly disagree	Mostly disagree	Mostly disagree	Mostly agree	Neutral	Mostly disagree	Slightly agree
Male	18-39	Township	High school	Married	Other workers	3000-5999	No	No	No	True	True	False	False	True	False	True	False	True	True	False	True	True	True	False	True	True	True	True	False	True	True	True	False	True	True	False	False	True	True	Neutral	Mostly disagree	Slightly disagree	Neutral	Neutral	Neutral	Mostly agree	Mostly disagree	Mostly disagree	Neutral
Male	18-39	City	Higher education and above	Married	Worker, employee, service industry personnel	3000-5999	No	No	No	True	True	False	True	True	False	False	True	True	True	False	True	True	True	True	False	True	True	True	True	True	False	True	False	False	True	True	False	True	True	Mostly agree	Neutral	Neutral	Neutral	Neutral	Neutral	Slightly agree	Slightly agree	Slightly disagree	Slightly agree
Male	40-64	Township	Junior high school	Married	Other workers	3000-5999	No	No	No	True	True	True	True	True	True	True	True	True	True	True	True	True	True	True	True	True	False	False	False	True	True	False	True	True	True	False	False	False	True	Mostly disagree	Slightly disagree	Slightly disagree	Mostly disagree	Slightly disagree	Mostly disagree	Slightly agree	Neutral	Slightly agree	Slightly agree
Female	40-64	Township	Junior high school	Married	Other workers	3000-5999	No	No	Yes	True	True	False	True	True	True	False	True	True	True	True	True	True	True	True	False	False	True	True	True	True	True	True	True	False	True	True	False	False	True	Slightly agree	Slightly disagree	Slightly agree	Slightly agree	Neutral	Slightly disagree	Slightly agree	Slightly agree	Slightly agree	Slightly agree
Male	40-64	Township	Higher education and above	Divorced	unemployed individuals	1000-2999	No	No	No	True	True	True	True	True	True	True	True	True	True	True	False	False	True	True	False	True	True	True	True	True	True	True	True	True	True	False	False	False	True	Mostly disagree	Mostly disagree	Neutral	Slightly disagree	Slightly disagree	Slightly disagree	Slightly disagree	Slightly agree	Strongly disagree	Mostly agree
Female	≥65	Township	Junior high school	Married	Retiree	3000-5999	No	No	No	True	True	True	True	True	True	True	True	True	True	True	True	False	True	True	True	True	True	True	True	True	True	False	True	True	True	True	False	True	False	Neutral	Neutral	Neutral	Neutral	Neutral	Neutral	Neutral	Neutral	Neutral	Neutral
Female	40-64	Township	Non-literate or primary	Married	Retiree	1000-2999	No	No	No	True	True	True	True	True	True	True	True	True	True	True	True	False	True	True	True	True	True	True	True	True	True	True	True	True	True	True	True	True	True	Slightly agree	Slightly disagree	Neutral	Neutral	Neutral	Neutral	Neutral	Neutral	Neutral	Neutral
Male	≥65	Township	Higher education and above	Widowed	Retiree	3000-5999	Yes	No	No	True	True	True	True	True	True	True	True	True	True	True	True	False	True	True	True	True	True	True	True	True	True	True	True	True	True	True	True	True	True	Neutral	Neutral	Neutral	Neutral	Neutral	Neutral	Neutral	Neutral	Neutral	Neutral
Female	40-64	City	Junior high school	Married	Other workers	3000-5999	No	No	No	True	True	False	True	True	False	False	False	True	True	False	True	False	True	True	False	True	True	True	False	True	True	True	False	False	True	True	False	True	False	Neutral	Slightly disagree	Neutral	Slightly disagree	Neutral	Slightly disagree	Slightly agree	Neutral	Slightly agree	Slightly agree
Female	40-64	Township	Junior high school	Married	Retiree	1000-2999	No	No	No	True	True	True	True	True	True	True	True	True	True	True	True	False	True	True	True	True	True	True	True	True	True	True	True	True	True	True	True	True	True	Neutral	Neutral	Neutral	Neutral	Neutral	Neutral	Neutral	Neutral	Neutral	Neutral
Female	≥65	Township	Junior high school	Widowed	Retiree	＜999	No	No	No	True	True	True	True	True	True	True	True	True	True	True	True	False	True	True	True	True	True	True	True	True	True	True	True	True	True	True	True	True	True	Neutral	Neutral	Neutral	Neutral	Neutral	Neutral	Neutral	Neutral	Neutral	Neutral
Female	18-39	City	Higher education and above	Unmarried	Medical and health personnel	≥6000	No	No	No	True	True	True	True	True	True	True	True	True	True	True	True	True	True	True	True	True	True	False	True	True	True	True	True	True	True	True	True	True	True	Neutral	Strongly disagree	Neutral	Neutral	Neutral	Neutral	Neutral	Neutral	Neutral	Neutral
Female	40-64	Township	Non-literate or primary	Married	Retiree	＜999	No	No	No	True	True	True	True	True	True	True	True	True	True	True	True	False	True	True	True	True	True	True	True	True	True	True	True	True	True	True	True	True	True	Neutral	Neutral	Neutral	Neutral	Neutral	Neutral	Neutral	Neutral	Neutral	Neutral
Male	≥65	City	Junior high school	Married	Retiree	1000-2999	No	No	No	True	True	True	True	False	True	True	True	True	True	True	True	True	True	True	True	True	True	True	True	True	True	True	True	True	True	True	True	True	True	Neutral	Neutral	Neutral	Neutral	Neutral	Neutral	Neutral	Neutral	Neutral	Neutral
Female	≥65	City	High school	Married	Retiree	3000-5999	No	No	No	False	True	False	False	False	True	False	True	True	True	False	False	False	False	False	False	False	False	False	False	True	True	False	False	False	True	True	False	False	True	Neutral	Neutral	Neutral	Neutral	Neutral	Neutral	Neutral	Neutral	Neutral	Neutral
Male	≥65	City	Non-literate or primary	Married	unemployed individuals	1000-2999	No	No	Yes	False	True	False	True	True	False	False	False	True	False	False	False	False	True	False	False	True	False	False	False	True	False	False	True	False	False	False	False	False	True	Neutral	Slightly agree	Neutral	Slightly agree	Neutral	Neutral	Slightly agree	Neutral	Neutral	Neutral
Female	≥65	Township	Junior high school	Married	Retiree	1000-2999	Yes	No	No	True	True	True	True	True	True	True	True	True	True	True	True	False	True	True	True	True	True	True	True	True	True	True	True	True	True	True	True	True	True	Neutral	Neutral	Neutral	Neutral	Neutral	Neutral	Neutral	Neutral	Slightly disagree	Slightly agree
Male	18-39	City	Higher education and above	Married	Other workers	3000-5999	No	No	Yes	True	True	True	True	True	True	True	True	True	True	True	True	True	True	True	True	True	True	True	True	True	True	True	True	True	True	True	True	True	True	Mostly disagree	Mostly disagree	Mostly disagree	Mostly disagree	Mostly disagree	Mostly disagree	Mostly disagree	Mostly disagree	Mostly disagree	Mostly disagree
Female	18-39	City	Higher education and above	Unmarried	Medical and health personnel	1000-2999	No	No	Yes	False	False	False	True	False	False	True	True	False	True	True	True	True	True	True	False	False	True	True	False	True	True	True	False	True	True	True	False	True	True	Strongly disagree	Neutral	Strongly disagree	Slightly disagree	Strongly disagree	Strongly disagree	Slightly agree	Slightly disagree	Strongly disagree	Slightly agree
Male	≥65	Township	High school	Married	Retiree	3000-5999	No	No	No	True	True	True	True	True	True	True	True	True	True	True	True	False	True	True	True	True	True	True	True	True	True	True	True	True	True	True	True	True	True	Neutral	Neutral	Neutral	Neutral	Neutral	Slightly disagree	Neutral	Neutral	Neutral	Neutral
Female	18-39	City	Higher education and above	Married	Medical and health personnel	3000-5999	No	No	No	True	True	True	True	True	True	True	True	True	True	True	True	False	True	True	False	False	False	True	True	True	True	False	False	False	True	True	False	True	True	Neutral	Neutral	Neutral	Neutral	Neutral	Neutral	Neutral	Neutral	Neutral	Neutral
Male	18-39	City	Higher education and above	Married	Worker, employee, service industry personnel	1000-2999	No	No	No	True	True	True	True	True	False	False	False	True	False	False	False	False	True	True	False	True	True	False	False	True	True	True	False	True	True	True	False	False	False	Strongly disagree	Slightly disagree	Slightly disagree	Mostly disagree	Slightly disagree	Slightly disagree	Slightly disagree	Slightly disagree	Slightly disagree	Slightly disagree
Female	≥65	City	Junior high school	Widowed	Worker, employee, service industry personnel	3000-5999	No	No	No	True	True	True	True	True	False	True	True	True	True	False	True	True	True	True	True	True	True	True	True	True	True	True	True	False	True	True	False	True	True	Slightly agree	Mostly agree	Slightly agree	Slightly agree	Neutral	Neutral	Mostly agree	Mostly agree	Neutral	Slightly agree
Female	≥65	Township	Junior high school	Married	Retiree	1000-2999	No	No	No	True	True	True	True	True	True	True	True	True	True	True	True	False	True	True	True	True	True	True	True	True	True	True	True	True	True	True	True	True	True	Neutral	Neutral	Neutral	Neutral	Neutral	Neutral	Neutral	Neutral	Neutral	Slightly disagree
Male	18-39	City	Higher education and above	Unmarried	Medical and health personnel	3000-5999	No	No	Yes	True	True	False	False	True	False	False	True	True	False	False	False	False	True	True	False	True	True	True	True	True	True	False	True	False	True	True	False	False	True	Slightly disagree	Mostly disagree	Slightly disagree	Slightly disagree	Neutral	Slightly disagree	Mostly agree	Slightly agree	Slightly agree	Mostly agree
Female	40-64	City	Higher education and above	Married	Medical and health personnel	≥6000	No	No	No	True	True	True	True	True	True	False	True	True	True	True	True	True	True	True	True	True	True	True	True	True	True	True	True	True	True	True	True	True	True	Slightly disagree	Slightly disagree	Slightly disagree	Slightly disagree	Slightly disagree	Slightly disagree	Slightly disagree	Slightly disagree	Slightly disagree	Slightly disagree
Female	18-39	City	Higher education and above	Married	Worker, employee, service industry personnel	3000-5999	No	No	No	False	True	True	False	True	True	True	True	True	True	False	True	True	True	True	False	True	True	True	True	True	True	True	False	False	True	True	False	True	False	Strongly agree	Slightly agree	Neutral	Neutral	Mostly disagree	Neutral	Mostly agree	Mostly agree	Slightly disagree	Mostly agree
Male	≥65	Township	Junior high school	Married	Retiree	1000-2999	No	No	No	True	True	True	True	True	True	True	True	True	True	True	True	False	True	True	True	True	True	True	True	True	True	True	True	True	True	True	True	True	True	Neutral	Slightly disagree	Neutral	Slightly disagree	Slightly agree	Slightly disagree	Slightly agree	Slightly disagree	Slightly disagree	Slightly agree
Male	40-64	City	Non-literate or primary	Unmarried	Farmer	＜999	No	No	No	True	True	True	True	True	True	True	True	True	True	True	True	True	True	True	True	False	False	True	False	False	False	False	False	True	False	False	True	True	True	Strongly disagree	Strongly disagree	Mostly disagree	Mostly disagree	Mostly disagree	Mostly disagree	Mostly disagree	Mostly disagree	Mostly disagree	Mostly disagree
Female	40-64	City	Higher education and above	Married	Medical and health personnel	≥6000	No	No	Yes	True	False	True	True	True	True	True	True	True	True	False	True	False	True	True	True	True	True	True	True	True	True	True	True	False	True	True	False	False	True	Slightly agree	Slightly disagree	Neutral	Slightly disagree	Slightly disagree	Neutral	Slightly disagree	Slightly disagree	Slightly disagree	Neutral
Female	18-39	City	High school	Unmarried	Worker, employee, service industry personnel	＜999	No	No	No	True	False	True	False	True	False	True	False	True	False	True	False	True	True	True	False	False	True	True	True	True	True	True	True	True	True	True	True	True	True	Slightly agree	Neutral	Neutral	Neutral	Neutral	Neutral	Neutral	Neutral	Neutral	Neutral
Female	18-39	City	Higher education and above	Unmarried	Medical and health personnel	1000-2999	No	No	No	True	True	True	False	False	False	False	False	True	True	False	True	False	True	False	False	False	True	False	True	True	True	True	False	False	True	True	False	False	True	Neutral	Neutral	Neutral	Neutral	Neutral	Neutral	Neutral	Neutral	Neutral	Neutral
Female	18-39	City	Higher education and above	Married	Medical and health personnel	≥6000	No	No	Yes	True	False	True	True	True	True	False	False	True	True	False	True	False	True	True	True	True	True	False	False	True	True	True	False	False	False	True	False	True	False	Mostly agree	Neutral	Mostly disagree	Mostly disagree	Mostly disagree	Mostly disagree	Mostly agree	Mostly disagree	Strongly disagree	Mostly agree
Male	40-64	Township	Junior high school	Married	Other workers	＜999	No	No	No	True	True	True	True	True	True	True	True	True	True	True	True	False	True	True	True	True	True	True	True	True	True	True	True	True	True	True	True	True	True	Neutral	Neutral	Neutral	Slightly disagree	Slightly agree	Slightly disagree	Slightly disagree	Neutral	Neutral	Slightly disagree
Female	40-64	Township	Junior high school	Married	Retiree	1000-2999	No	No	Yes	True	True	True	True	True	True	True	True	True	True	True	True	False	True	True	True	True	True	True	True	True	True	True	True	True	True	True	True	True	True	Slightly disagree	Neutral	Slightly disagree	Neutral	Slightly disagree	Slightly agree	Slightly disagree	Slightly disagree	Slightly agree	Neutral
Female	18-39	City	Higher education and above	Married	Worker, employee, service industry personnel	3000-5999	No	No	No	True	False	True	True	True	True	False	True	True	True	True	True	True	True	True	False	True	True	True	False	True	True	False	False	False	True	True	False	True	True	Neutral	Neutral	Slightly agree	Neutral	Neutral	Neutral	Mostly disagree	Slightly agree	Neutral	Strongly agree
Male	40-64	Township	Junior high school	Married	Other workers	1000-2999	No	No	No	True	True	True	True	True	True	True	True	True	True	True	True	False	True	True	True	True	True	True	True	True	True	True	True	True	True	True	True	True	True	Neutral	Neutral	Slightly disagree	Neutral	Slightly disagree	Slightly agree	Slightly disagree	Slightly agree	Slightly disagree	Slightly agree
Female	40-64	City	High school	Married	Other workers	1000-2999	No	No	No	True	True	False	True	True	False	True	True	True	True	False	False	False	True	True	False	True	False	True	True	True	True	True	False	True	False	True	False	False	True	Slightly disagree	Slightly disagree	Neutral	Neutral	Slightly disagree	Mostly disagree	Mostly agree	Slightly agree	Slightly disagree	Neutral
Female	18-39	City	Higher education and above	Married	Medical and health personnel	≥6000	No	No	Yes	True	True	True	True	False	False	True	True	True	True	True	True	True	True	True	True	True	True	True	True	True	True	True	True	True	True	True	False	True	True	Slightly disagree	Neutral	Slightly disagree	Slightly disagree	Slightly disagree	Neutral	Neutral	Slightly agree	Neutral	Mostly agree
Female	18-39	City	Higher education and above	Unmarried	Other workers	1000-2999	No	No	No	True	True	True	True	False	True	False	False	True	True	True	False	True	True	True	True	True	False	False	False	True	True	True	False	False	False	True	False	True	True	Neutral	Neutral	Neutral	Neutral	Neutral	Neutral	Neutral	Neutral	Neutral	Neutral
Male	40-64	City	Higher education and above	Married	unemployed individuals	3000-5999	No	No	No	True	True	True	True	True	True	True	True	True	True	True	True	False	False	True	True	False	False	True	True	True	True	True	True	True	True	True	True	False	False	Strongly disagree	Strongly agree	Slightly disagree	Strongly agree	Strongly disagree	Strongly agree	Strongly agree	Strongly agree	Strongly agree	Strongly agree
Female	≥65	City	Non-literate or primary	Widowed	Retiree	3000-5999	No	No	No	False	True	False	False	False	False	False	False	False	False	False	False	False	False	False	False	False	False	False	False	False	False	False	False	False	False	False	False	False	False	Slightly agree	Slightly disagree	Neutral	Neutral	Neutral	Neutral	Neutral	Neutral	Neutral	Neutral
Female	18-39	City	Higher education and above	Married	Medical and health personnel	3000-5999	No	No	No	True	True	True	True	True	True	True	True	True	True	True	True	True	True	True	True	True	True	True	True	True	True	True	True	True	True	True	False	True	False	Neutral	Neutral	Neutral	Neutral	Neutral	Neutral	Neutral	Neutral	Neutral	Neutral
Female	40-64	City	Higher education and above	Married	Medical and health personnel	1000-2999	No	No	No	True	True	True	True	True	True	True	True	True	True	False	True	False	True	True	False	True	True	False	True	True	True	True	True	True	True	True	False	True	False	Neutral	Neutral	Strongly disagree	Mostly disagree	Neutral	Neutral	Strongly agree	Strongly disagree	Neutral	Mostly agree
Female	18-39	City	Higher education and above	Married	Medical and health personnel	1000-2999	No	No	Yes	False	True	True	True	True	False	True	True	True	True	False	True	True	True	True	True	True	True	True	True	True	True	True	True	False	True	True	False	True	True	Strongly disagree	Mostly agree	Strongly disagree	Mostly disagree	Strongly disagree	Mostly agree	Strongly disagree	Strongly disagree	Strongly disagree	Neutral
Female	18-39	City	Higher education and above	Married	Worker, employee, service industry personnel	3000-5999	No	No	No	True	True	False	True	True	False	False	False	False	False	False	False	True	False	True	False	True	True	True	True	True	True	True	True	True	True	True	False	False	False	Strongly disagree	Neutral	Strongly disagree	Mostly disagree	Strongly disagree	Mostly agree	Mostly agree	Mostly agree	Slightly agree	Neutral
Female	≥65	City	High school	Married	Retiree	3000-5999	No	No	No	True	True	True	True	True	True	False	True	True	True	True	True	True	True	True	False	True	True	True	False	True	True	False	False	True	True	True	False	True	True	Neutral	Neutral	Slightly agree	Neutral	Slightly agree	Slightly disagree	Slightly disagree	Slightly agree	Neutral	Neutral
Female	≥65	City	High school	Married	Worker, employee, service industry personnel	3000-5999	Yes	No	No	False	False	False	False	True	True	True	True	False	False	False	False	False	False	False	False	True	True	True	True	True	True	True	True	False	False	True	True	True	True	Neutral	Neutral	Neutral	Neutral	Neutral	Neutral	Neutral	Neutral	Neutral	Neutral
Female	≥65	City	High school	Married	Retiree	3000-5999	No	No	No	True	True	True	True	True	True	True	True	True	False	False	False	True	True	True	False	True	True	True	False	True	True	False	False	True	True	True	False	True	False	Neutral	Neutral	Neutral	Slightly disagree	Neutral	Neutral	Slightly disagree	Slightly agree	Neutral	Slightly disagree
Female	40-64	City	Higher education and above	Married	Medical and health personnel	3000-5999	No	No	Yes	True	True	True	True	True	True	False	True	True	True	False	True	True	True	True	True	True	True	False	True	True	True	True	True	True	True	True	False	True	False	Strongly disagree	Strongly disagree	Strongly disagree	Neutral	Neutral	Neutral	Strongly agree	Neutral	Neutral	Strongly agree
Female	≥65	City	High school	Married	Retiree	1000-2999	No	No	No	True	True	True	True	True	False	True	True	True	False	True	True	True	True	True	True	True	False	True	True	True	True	True	True	True	True	True	True	True	False	Strongly disagree	Mostly disagree	Mostly disagree	Mostly disagree	Slightly disagree	Slightly disagree	Strongly disagree	Strongly disagree	Mostly disagree	Mostly disagree
Male	18-39	City	Higher education and above	Married	Other workers	3000-5999	No	No	No	True	True	True	True	True	True	True	True	True	True	True	True	True	True	True	True	True	True	True	True	True	True	True	True	True	True	True	False	True	True	Neutral	Neutral	Neutral	Neutral	Neutral	Neutral	Neutral	Neutral	Neutral	Neutral
Male	40-64	City	Higher education and above	Married	Worker, employee, service industry personnel	3000-5999	No	No	No	True	True	False	True	True	False	True	True	True	True	False	True	False	False	False	True	False	True	True	True	True	True	False	True	True	False	True	False	True	True	Neutral	Neutral	Neutral	Slightly disagree	Slightly disagree	Slightly agree	Neutral	Neutral	Neutral	Neutral
Male	18-39	City	Higher education and above	Married	Worker, employee, service industry personnel	≥6000	No	No	No	True	True	False	True	True	False	True	True	True	True	False	True	False	False	False	True	False	True	True	True	True	True	False	True	True	False	True	False	True	True	Neutral	Neutral	Slightly disagree	Neutral	Slightly disagree	Slightly agree	Neutral	Neutral	Neutral	Neutral
Male	40-64	City	Higher education and above	Married	Retiree	3000-5999	No	No	No	False	False	False	False	False	True	False	False	False	False	False	False	False	False	False	False	True	True	False	False	False	False	False	False	False	True	False	False	False	False	Neutral	Slightly disagree	Neutral	Neutral	Neutral	Slightly agree	Slightly agree	Strongly agree	Neutral	Neutral
Male	18-39	City	Higher education and above	Married	Other workers	3000-5999	No	No	No	False	True	True	True	True	True	True	True	True	True	True	True	False	True	True	True	True	True	True	True	True	True	True	True	True	True	True	False	True	True	Slightly agree	Slightly agree	Slightly agree	Slightly agree	Slightly agree	Slightly agree	Slightly agree	Slightly agree	Neutral	Neutral
Male	18-39	City	Higher education and above	Married	Worker, employee, service industry personnel	≥6000	No	No	No	True	False	False	False	False	False	False	True	True	True	False	False	True	True	False	False	True	True	True	True	False	True	True	True	False	True	True	False	True	True	Mostly agree	Mostly agree	Mostly agree	Mostly agree	Slightly agree	Mostly agree	Mostly agree	Slightly agree	Mostly agree	Mostly agree
Male	40-64	City	Higher education and above	Married	Worker, employee, service industry personnel	3000-5999	No	No	No	False	False	False	False	False	True	False	True	False	False	True	False	False	True	False	True	True	False	False	False	True	True	True	True	True	False	False	False	True	True	Slightly disagree	Slightly agree	Slightly agree	Slightly disagree	Neutral	Slightly disagree	Slightly agree	Strongly agree	Neutral	Slightly agree
Male	40-64	City	Higher education and above	Married	Worker, employee, service industry personnel	≥6000	No	No	No	True	True	True	True	True	False	False	False	True	False	False	True	True	False	True	False	True	False	False	True	True	False	True	True	False	False	True	False	True	True	Neutral	Neutral	Neutral	Neutral	Neutral	Neutral	Neutral	Neutral	Neutral	Slightly agree
Male	≥65	City	Non-literate or primary	Married	Farmer	＜999	No	No	No	False	False	False	True	False	True	False	False	False	False	True	False	False	False	False	False	True	False	False	False	True	False	False	False	False	False	False	False	True	False	Neutral	Neutral	Neutral	Neutral	Neutral	Neutral	Neutral	Neutral	Neutral	Neutral
Female	≥65	City	Non-literate or primary	Married	Farmer	＜999	No	No	No	False	False	False	False	False	False	False	False	False	False	True	False	False	False	False	False	True	False	False	False	False	False	False	False	False	False	False	False	True	False	Neutral	Slightly disagree	Neutral	Neutral	Neutral	Neutral	Slightly agree	Mostly agree	Neutral	Neutral
Female	40-64	City	Non-literate or primary	Married	Other workers	1000-2999	No	No	No	True	True	True	True	False	False	False	True	True	True	False	True	True	True	True	False	True	True	True	True	True	True	True	False	True	True	True	False	True	True	Neutral	Slightly agree	Mostly disagree	Mostly disagree	Mostly disagree	Slightly agree	Mostly agree	Strongly agree	Mostly agree	Strongly agree
Female	≥65	City	Junior high school	Widowed	Retiree	3000-5999	No	No	No	False	False	False	False	False	False	False	False	False	False	True	False	False	False	False	False	True	False	False	False	True	False	True	False	False	False	False	False	False	False	Neutral	Neutral	Neutral	Neutral	Neutral	Neutral	Neutral	Neutral	Neutral	Neutral
Female	40-64	City	High school	Married	Other workers	3000-5999	No	No	No	True	True	True	True	True	True	True	True	True	True	True	True	True	True	True	True	True	True	True	True	True	True	True	True	True	True	True	True	True	True	Mostly agree	Mostly agree	Mostly agree	Mostly agree	Neutral	Neutral	Neutral	Neutral	Neutral	Neutral
Female	40-64	City	High school	Married	Other workers	≥6000	No	No	No	False	False	True	False	False	False	False	True	False	True	True	True	False	True	True	True	True	False	False	False	True	True	True	False	False	False	False	False	True	True	Mostly disagree	Slightly agree	Slightly agree	Neutral	Neutral	Neutral	Slightly agree	Strongly agree	Slightly agree	Slightly agree
Male	40-64	City	Higher education and above	Married	Other workers	3000-5999	No	No	No	True	True	True	True	True	True	True	True	True	True	True	True	True	True	True	True	True	True	True	True	True	True	True	True	True	True	True	True	True	True	Neutral	Neutral	Neutral	Neutral	Neutral	Neutral	Neutral	Neutral	Neutral	Neutral
Female	18-39	City	Higher education and above	Unmarried	Medical and health personnel	3000-5999	No	No	Yes	True	True	True	True	True	True	True	True	True	True	True	True	True	True	True	True	True	True	True	True	True	True	True	True	True	True	True	False	True	False	Mostly disagree	Neutral	Slightly disagree	Mostly disagree	Mostly disagree	Neutral	Strongly agree	Slightly disagree	Neutral	Neutral
Female	40-64	City	Higher education and above	Married	Medical and health personnel	3000-5999	No	No	Yes	True	True	True	False	False	False	False	True	True	True	False	True	True	True	True	False	True	True	False	False	True	True	True	False	False	False	True	False	True	True	Neutral	Slightly disagree	Slightly disagree	Neutral	Slightly agree	Slightly disagree	Mostly agree	Slightly disagree	Slightly disagree	Mostly agree
Female	18-39	City	Higher education and above	Divorced	Medical and health personnel	≥6000	No	No	Yes	True	True	True	True	True	True	True	True	True	True	True	True	True	True	True	True	True	True	True	True	True	True	True	True	True	True	True	False	True	False	Mostly disagree	Strongly disagree	Strongly disagree	Neutral	Neutral	Neutral	Neutral	Neutral	Neutral	Neutral
Female	18-39	City	Higher education and above	Unmarried	Other workers	1000-2999	No	No	Yes	True	True	True	True	True	True	True	True	True	True	True	True	True	True	True	True	True	True	True	True	True	True	True	True	True	True	True	True	True	True	Neutral	Neutral	Neutral	Neutral	Neutral	Neutral	Neutral	Neutral	Neutral	Neutral
Female	40-64	City	Higher education and above	Widowed	Retiree	≥6000	No	No	No	False	False	False	False	False	False	False	False	False	False	False	False	False	False	False	False	False	False	False	False	True	False	False	False	False	False	False	False	True	False	Mostly disagree	Slightly disagree	Mostly disagree	Slightly disagree	Neutral	Neutral	Mostly agree	Mostly agree	Mostly agree	Mostly agree
Female	≥65	Township	Non-literate or primary	Married	Farmer	＜999	No	No	Yes	True	True	True	True	True	True	True	True	True	True	True	True	True	True	True	True	True	True	True	True	True	True	True	True	True	True	True	True	True	True	Neutral	Neutral	Neutral	Neutral	Neutral	Neutral	Neutral	Neutral	Neutral	Neutral
Male	40-64	Township	Junior high school	Unmarried	Farmer	＜999	Yes	Yes	Yes	True	True	True	True	True	True	True	True	True	True	True	True	True	True	True	True	True	True	True	True	True	True	True	True	True	True	True	True	True	True	Neutral	Neutral	Neutral	Neutral	Neutral	Neutral	Neutral	Neutral	Neutral	Neutral
Male	40-64	Township	Junior high school	Married	Farmer	＜999	Yes	Yes	Yes	True	True	True	True	True	True	True	True	True	True	True	True	True	True	True	True	True	True	True	True	True	True	True	True	True	True	True	True	True	True	Neutral	Neutral	Neutral	Neutral	Neutral	Neutral	Neutral	Neutral	Neutral	Neutral
Male	40-64	Township	Junior high school	Married	Farmer	＜999	Yes	Yes	Yes	True	True	True	True	True	True	True	True	True	True	True	True	True	True	True	True	True	True	True	True	True	True	True	True	True	True	True	True	True	True	Neutral	Neutral	Neutral	Neutral	Neutral	Neutral	Neutral	Neutral	Neutral	Neutral
Female	18-39	City	High school	Married	unemployed individuals	＜999	No	No	No	False	False	False	True	False	True	True	False	True	True	False	True	False	True	False	True	True	True	True	True	True	False	True	True	False	False	True	False	True	True	Strongly disagree	Strongly disagree	Strongly disagree	Neutral	Neutral	Neutral	Neutral	Slightly agree	Slightly disagree	Strongly agree
Male	40-64	Township	Junior high school	Married	Farmer	＜999	Yes	Yes	Yes	True	True	True	True	True	True	True	True	True	True	True	True	True	True	True	True	True	True	True	True	True	True	True	True	True	True	True	True	True	True	Neutral	Neutral	Neutral	Neutral	Neutral	Neutral	Neutral	Neutral	Neutral	Neutral
Male	≥65	Township	Junior high school	Married	Farmer	＜999	Yes	Yes	Yes	True	True	True	True	True	True	True	True	True	True	True	True	True	True	True	True	True	True	True	True	True	True	True	True	True	True	True	True	True	True	Neutral	Neutral	Neutral	Neutral	Neutral	Neutral	Neutral	Neutral	Neutral	Neutral
Female	18-39	City	Higher education and above	Unmarried	Medical and health personnel	1000-2999	No	No	Yes	False	True	True	True	False	False	True	True	True	True	False	True	True	True	True	False	True	True	True	True	True	True	True	False	False	True	True	False	False	False	Slightly agree	Slightly agree	Neutral	Slightly agree	Slightly agree	Mostly agree	Mostly agree	Slightly agree	Neutral	Mostly agree
Male	≥65	Township	Non-literate or primary	Widowed	Farmer	＜999	Yes	Yes	Yes	True	True	True	True	True	True	True	True	True	True	True	True	True	True	True	True	True	True	True	True	True	True	True	True	True	True	True	True	True	True	Neutral	Neutral	Neutral	Neutral	Neutral	Neutral	Neutral	Neutral	Neutral	Neutral
Male	≥65	City	High school	Married	Retiree	3000-5999	No	No	No	True	True	True	True	True	True	True	True	True	True	True	True	False	False	True	False	False	False	False	True	True	True	True	True	True	True	True	True	True	True	Strongly disagree	Mostly disagree	Slightly disagree	Slightly disagree	Slightly disagree	Mostly disagree	Strongly disagree	Mostly disagree	Mostly disagree	Strongly disagree
Male	40-64	Township	Junior high school	Married	Farmer	＜999	Yes	Yes	Yes	True	True	True	True	True	True	True	True	True	True	True	True	True	True	True	True	True	True	True	True	True	True	True	True	True	True	True	True	True	True	Neutral	Neutral	Neutral	Neutral	Neutral	Neutral	Neutral	Neutral	Neutral	Neutral
Female	≥65	City	High school	Married	Retiree	3000-5999	No	No	No	True	True	True	True	False	False	False	False	True	True	False	False	False	False	False	False	False	False	False	False	True	True	True	True	False	False	False	False	False	False	Slightly disagree	Slightly disagree	Slightly disagree	Slightly disagree	Slightly disagree	Slightly disagree	Slightly disagree	Slightly disagree	Slightly disagree	Slightly disagree
Female	18-39	City	Higher education and above	Unmarried	Medical and health personnel	3000-5999	No	No	No	True	True	True	True	True	True	True	True	True	True	True	True	True	True	True	True	True	True	True	True	True	True	True	True	True	True	True	True	True	True	Strongly agree	Strongly disagree	Strongly agree	Strongly agree	Slightly agree	Mostly disagree	Mostly agree	Mostly agree	Mostly agree	Strongly agree
Female	18-39	City	Higher education and above	Married	Medical and health personnel	3000-5999	No	No	Yes	True	False	True	True	True	True	False	True	True	True	False	True	False	True	True	False	True	True	True	True	True	False	True	True	False	True	True	False	False	True	Mostly agree	Mostly disagree	Neutral	Neutral	Neutral	Neutral	Neutral	Neutral	Neutral	Neutral
Female	18-39	Township	Higher education and above	Unmarried	Worker, employee, service industry personnel	3000-5999	No	No	Yes	True	True	True	False	True	True	True	True	True	True	False	True	True	True	True	True	True	True	True	True	True	True	True	True	True	True	True	False	True	True	Neutral	Neutral	Neutral	Neutral	Neutral	Neutral	Neutral	Neutral	Neutral	Neutral
Female	≥65	City	Junior high school	Married	Retiree	3000-5999	No	No	No	True	True	True	True	True	True	True	True	True	True	True	True	True	True	True	True	True	True	True	True	True	True	True	True	True	True	True	True	True	True	Neutral	Neutral	Neutral	Neutral	Neutral	Neutral	Neutral	Neutral	Neutral	Neutral
Male	≥65	City	Junior high school	Married	Retiree	1000-2999	No	No	No	True	True	True	True	True	True	True	True	True	True	True	True	True	True	True	True	True	True	True	True	True	True	True	True	True	True	True	True	True	True	Neutral	Neutral	Neutral	Neutral	Neutral	Strongly disagree	Strongly agree	Strongly agree	Slightly disagree	Slightly disagree
Female	18-39	City	Higher education and above	Unmarried	Medical and health personnel	3000-5999	Yes	Yes	Yes	True	True	True	True	False	True	False	False	True	True	False	True	True	True	True	True	True	True	True	True	True	True	True	True	True	True	True	False	True	True	Neutral	Strongly disagree	Neutral	Neutral	Neutral	Neutral	Neutral	Strongly disagree	Neutral	Neutral
Female	≥65	City	Non-literate or primary	Married	Retiree	1000-2999	No	No	No	True	True	True	True	True	True	True	True	True	True	True	True	False	True	True	False	True	True	True	True	True	True	True	True	True	True	True	True	True	True	Slightly disagree	Slightly disagree	Slightly disagree	Slightly disagree	Slightly disagree	Slightly disagree	Strongly agree	Strongly agree	Slightly disagree	Slightly agree
Female	18-39	City	Higher education and above	Married	Worker, employee, service industry personnel	3000-5999	No	No	No	True	True	True	True	True	True	True	True	True	True	True	True	True	True	True	False	True	True	True	True	True	True	True	True	False	True	True	False	True	True	Neutral	Mostly agree	Slightly agree	Neutral	Neutral	Slightly agree	Mostly agree	Mostly agree	Slightly agree	Mostly agree
Female	≥65	City	High school	Married	Retiree	3000-5999	No	No	No	False	True	True	False	False	True	False	False	True	True	True	True	False	True	False	True	True	True	True	True	True	True	True	False	False	False	True	False	True	False	Mostly disagree	Strongly agree	Strongly disagree	Strongly disagree	Strongly disagree	Strongly agree	Strongly agree	Mostly agree	Strongly agree	Mostly agree
Male	18-39	City	Higher education and above	Married	Medical and health personnel	≥6000	No	No	No	True	True	True	True	True	True	False	True	True	True	True	True	False	True	True	False	True	True	True	True	True	True	True	True	True	True	True	False	False	True	Slightly disagree	Neutral	Mostly agree	Slightly agree	Neutral	Neutral	Neutral	Neutral	Neutral	Neutral
Female	18-39	City	Higher education and above	Married	Medical and health personnel	3000-5999	No	Yes	Yes	True	True	True	True	False	True	False	False	True	True	False	True	False	True	True	True	True	True	True	True	True	True	True	True	False	True	True	False	True	False	Neutral	Neutral	Neutral	Neutral	Neutral	Neutral	Neutral	Neutral	Neutral	Neutral
Female	18-39	City	Higher education and above	Married	Other workers	≥6000	No	No	No	True	False	True	True	True	False	True	False	True	True	False	True	True	True	False	True	True	True	True	True	True	True	True	False	True	True	True	True	True	False	Slightly disagree	Slightly agree	Neutral	Slightly agree	Slightly disagree	Neutral	Strongly agree	Mostly agree	Slightly disagree	Mostly agree
Female	18-39	City	Higher education and above	Unmarried	Other workers	3000-5999	No	No	No	True	True	True	True	True	False	True	False	True	True	False	True	True	True	False	True	False	True	True	True	True	True	True	False	True	True	True	False	True	False	Mostly disagree	Mostly agree	Slightly disagree	Slightly disagree	Mostly disagree	Slightly agree	Mostly agree	Strongly agree	Mostly agree	Mostly agree
Male	≥65	Township	Non-literate or primary	Married	Farmer	＜999	Yes	Yes	Yes	True	True	True	True	True	True	True	True	True	True	True	True	True	True	True	True	True	True	True	True	True	True	True	True	True	True	True	True	True	True	Neutral	Neutral	Neutral	Neutral	Neutral	Neutral	Neutral	Neutral	Neutral	Neutral
Female	18-39	City	Higher education and above	Married	Medical and health personnel	＜999	No	No	No	True	True	True	True	True	True	True	True	True	False	False	True	True	True	True	False	False	False	False	False	True	True	True	False	True	False	True	False	True	True	Mostly agree	Slightly disagree	Slightly agree	Slightly agree	Strongly agree	Strongly disagree	Strongly agree	Strongly agree	Neutral	Neutral
Male	≥65	City	Junior high school	Married	Retiree	3000-5999	No	No	No	True	True	True	True	False	False	True	False	True	True	False	True	True	True	False	True	False	True	True	False	True	False	False	False	False	True	True	True	True	True	Mostly disagree	Mostly agree	Neutral	Mostly disagree	Mostly disagree	Slightly agree	Strongly agree	Strongly agree	Mostly agree	Strongly agree
Male	40-64	City	High school	Married	Retiree	1000-2999	No	No	No	False	False	False	False	True	False	True	False	False	True	True	True	False	True	True	True	False	False	False	False	True	True	True	True	False	False	False	False	False	False	Slightly agree	Slightly agree	Slightly agree	Slightly agree	Slightly agree	Neutral	Slightly agree	Slightly agree	Slightly agree	Neutral
Female	40-64	Township	Higher education and above	Married	Farmer	3000-5999	No	No	No	True	True	True	True	True	True	True	True	True	True	False	True	True	True	True	True	True	True	True	True	True	True	True	True	True	True	True	True	True	True	Strongly disagree	Strongly disagree	Strongly disagree	Strongly disagree	Strongly disagree	Strongly disagree	Strongly disagree	Strongly disagree	Strongly disagree	Strongly disagree
Female	≥65	Township	Non-literate or primary	Widowed	Farmer	＜999	No	No	No	False	False	False	True	False	False	True	False	True	True	False	False	False	True	True	True	True	False	True	False	True	True	False	False	False	False	False	False	True	False	Slightly agree	Slightly disagree	Slightly agree	Slightly agree	Slightly agree	Neutral	Slightly agree	Neutral	Slightly disagree	Slightly agree
Female	≥65	Township	Junior high school	Widowed	Retiree	1000-2999	No	No	No	False	False	False	False	False	False	False	False	False	False	False	True	False	False	False	False	True	False	True	False	True	True	True	False	False	False	False	False	True	False	Slightly disagree	Neutral	Slightly disagree	Neutral	Slightly disagree	Slightly disagree	Slightly disagree	Neutral	Neutral	Neutral
Male	≥65	City	Non-literate or primary	Married	Other workers	＜999	No	No	No	True	False	False	False	True	True	True	True	False	False	False	False	False	False	False	True	False	False	False	False	False	False	False	False	True	True	True	True	True	False	Neutral	Neutral	Neutral	Neutral	Neutral	Neutral	Neutral	Neutral	Neutral	Neutral
Male	18-39	Township	Higher education and above	Married	Worker, employee, service industry personnel	3000-5999	No	No	No	True	False	False	True	False	False	True	True	True	False	True	False	True	False	True	False	True	True	False	True	True	False	True	False	True	False	True	True	True	False	Mostly agree	Mostly agree	Mostly agree	Mostly agree	Mostly agree	Mostly agree	Mostly agree	Mostly agree	Strongly agree	Mostly agree
Male	≥65	Township	High school	Married	Retiree	3000-5999	No	No	No	False	True	True	True	True	False	True	True	True	True	True	True	True	True	True	True	True	True	True	True	True	True	True	True	True	True	True	False	False	False	Neutral	Neutral	Neutral	Neutral	Neutral	Neutral	Neutral	Neutral	Neutral	Neutral
Female	40-64	Township	High school	Married	Farmer	1000-2999	No	No	No	True	True	True	True	True	False	True	True	True	True	True	True	True	True	True	False	True	True	True	True	True	True	True	True	True	True	True	False	True	False	Neutral	Neutral	Neutral	Neutral	Neutral	Neutral	Neutral	Neutral	Slightly disagree	Slightly agree
Male	≥65	Township	Non-literate or primary	Widowed	Farmer	＜999	No	No	No	True	True	True	True	False	True	True	True	True	True	True	True	False	True	True	True	True	True	True	True	True	True	True	True	True	True	True	True	True	True	Neutral	Neutral	Neutral	Neutral	Neutral	Neutral	Neutral	Neutral	Neutral	Neutral
Female	18-39	Township	High school	Married	unemployed individuals	3000-5999	No	No	No	False	True	True	True	True	False	True	False	False	True	False	False	False	True	False	True	True	False	True	False	True	True	False	False	False	False	False	False	True	True	Slightly agree	Slightly agree	Slightly agree	Slightly agree	Slightly agree	Neutral	Slightly agree	Neutral	Neutral	Neutral
Male	≥65	Township	Non-literate or primary	Married	Farmer	1000-2999	No	No	No	False	True	True	True	True	True	True	True	True	False	True	True	True	True	True	True	True	True	True	True	True	True	True	True	True	True	True	True	True	True	Neutral	Neutral	Neutral	Neutral	Slightly agree	Slightly agree	Slightly agree	Slightly agree	Slightly agree	Slightly agree
Female	40-64	City	Junior high school	Married	Farmer	1000-2999	No	No	No	True	True	True	True	True	True	True	True	True	True	True	True	True	True	True	True	True	True	True	True	True	True	True	True	True	True	True	True	True	True	Strongly agree	Strongly agree	Strongly agree	Strongly agree	Strongly agree	Strongly agree	Strongly agree	Strongly agree	Strongly agree	Strongly agree
Male	≥65	City	Non-literate or primary	Married	Farmer	1000-2999	No	No	No	True	True	True	True	False	True	False	True	True	True	True	True	False	True	True	True	True	True	True	True	True	False	True	True	True	True	True	False	True	True	Slightly agree	Strongly agree	Strongly agree	Strongly agree	Strongly agree	Strongly disagree	Mostly agree	Strongly agree	Strongly disagree	Slightly agree
Female	≥65	City	Non-literate or primary	Married	Farmer	＜999	Yes	Yes	No	False	True	False	True	True	True	True	False	True	True	False	True	False	True	True	True	True	False	True	True	True	True	True	True	True	True	True	False	True	True	Mostly agree	Mostly agree	Mostly agree	Strongly agree	Strongly agree	Strongly agree	Mostly agree	Strongly agree	Mostly agree	Mostly agree
Female	40-64	City	Non-literate or primary	Married	Other workers	1000-2999	No	No	No	True	True	True	True	True	True	True	True	True	True	True	True	True	True	True	True	True	True	True	True	True	True	True	True	True	True	True	True	True	True	Strongly agree	Strongly agree	Strongly agree	Strongly agree	Strongly agree	Strongly agree	Strongly agree	Strongly agree	Strongly agree	Strongly agree
Female	40-64	City	Non-literate or primary	Married	unemployed individuals	＜999	No	No	No	True	True	True	True	True	True	True	True	True	True	True	True	True	True	True	True	True	True	True	True	True	True	True	True	True	True	True	False	True	True	Neutral	Neutral	Neutral	Neutral	Neutral	Neutral	Neutral	Neutral	Neutral	Neutral
Female	≥65	Township	Non-literate or primary	Divorced	Retiree	1000-2999	Yes	Yes	No	True	True	True	True	True	True	True	True	True	True	True	True	True	True	True	True	True	True	True	True	True	True	True	True	True	True	True	True	True	True	Slightly agree	Slightly disagree	Neutral	Slightly disagree	Mostly disagree	Neutral	Slightly agree	Mostly disagree	Neutral	Mostly agree
Female	40-64	Township	Non-literate or primary	Married	Retiree	1000-2999	No	No	No	False	True	True	True	True	True	True	True	True	True	False	True	False	False	True	True	True	True	True	True	True	True	True	False	True	True	True	False	True	True	Neutral	Slightly agree	Slightly agree	Neutral	Neutral	Neutral	Neutral	Neutral	Neutral	Neutral
Male	≥65	City	Non-literate or primary	Married	Farmer	1000-2999	No	No	No	True	True	True	True	True	True	True	True	True	True	True	True	True	True	True	True	True	True	True	True	True	True	True	True	True	True	True	True	True	True	Strongly agree	Strongly agree	Strongly agree	Strongly agree	Strongly agree	Strongly agree	Strongly agree	Strongly agree	Strongly agree	Strongly agree
Male	≥65	Township	Non-literate or primary	Married	Retiree	3000-5999	No	No	No	False	True	False	False	False	True	True	True	False	True	True	True	True	True	True	True	True	False	True	True	True	False	True	False	True	True	True	False	True	True	Neutral	Neutral	Neutral	Neutral	Neutral	Neutral	Neutral	Neutral	Neutral	Neutral
Female	40-64	City	High school	Married	Worker, employee, service industry personnel	3000-5999	No	No	No	True	True	True	True	True	True	True	True	True	True	True	True	True	True	True	True	True	True	True	True	True	True	True	True	True	True	True	True	True	True	Strongly agree	Strongly agree	Strongly agree	Strongly agree	Strongly agree	Strongly agree	Strongly agree	Strongly agree	Strongly agree	Strongly agree
Male	≥65	City	Higher education and above	Married	Retiree	3000-5999	Yes	No	No	True	True	False	False	True	True	True	True	True	True	False	True	False	True	True	True	True	True	True	True	True	True	True	False	True	True	True	False	True	True	Neutral	Slightly agree	Neutral	Slightly agree	Mostly disagree	Slightly agree	Slightly agree	Mostly agree	Mostly agree	Neutral
Female	≥65	City	High school	Married	Retiree	3000-5999	No	No	No	False	False	False	False	False	False	True	True	True	True	True	False	False	False	False	False	False	False	True	True	True	True	True	True	True	True	True	True	True	True	Mostly disagree	Mostly disagree	Mostly disagree	Mostly disagree	Slightly agree	Mostly agree	Mostly agree	Slightly agree	Slightly agree	Neutral
Female	18-39	City	High school	Unmarried	Worker, employee, service industry personnel	3000-5999	No	No	No	True	True	True	True	True	True	True	True	True	True	True	True	True	True	True	True	True	True	True	True	True	True	True	True	True	True	True	True	True	True	Strongly agree	Strongly agree	Strongly agree	Strongly agree	Strongly agree	Strongly agree	Strongly agree	Strongly agree	Strongly agree	Strongly agree
Male	40-64	City	Higher education and above	Married	Other workers	3000-5999	No	No	No	True	True	True	True	False	True	True	True	True	True	False	True	False	True	True	False	False	False	True	True	True	True	True	True	True	True	True	False	True	True	Neutral	Slightly disagree	Mostly disagree	Slightly disagree	Slightly disagree	Slightly disagree	Slightly disagree	Slightly disagree	Slightly disagree	Slightly disagree
Female	18-39	City	Higher education and above	Unmarried	Worker, employee, service industry personnel	3000-5999	No	No	No	True	True	True	True	True	True	True	True	True	True	True	True	True	True	True	True	True	True	True	True	True	True	True	True	True	True	True	True	True	True	Strongly agree	Strongly agree	Mostly agree	Strongly agree	Strongly agree	Mostly agree	Mostly agree	Strongly agree	Strongly agree	Strongly agree
Male	18-39	City	High school	Unmarried	Other workers	3000-5999	No	No	No	True	True	True	True	True	True	True	True	True	True	True	True	True	True	True	True	True	True	True	True	True	True	True	True	True	True	True	True	True	True	Strongly agree	Strongly agree	Strongly agree	Strongly agree	Strongly agree	Strongly agree	Strongly agree	Strongly agree	Strongly agree	Strongly agree
Male	≥65	City	High school	Married	Retiree	3000-5999	No	No	No	True	False	False	True	False	True	False	False	False	False	False	True	True	True	True	False	True	False	False	False	True	True	False	False	True	True	True	False	False	True	Mostly agree	Slightly agree	Slightly agree	Slightly agree	Slightly disagree	Slightly disagree	Slightly disagree	Slightly agree	Slightly agree	Slightly agree
Female	≥65	City	Non-literate or primary	Married	Farmer	1000-2999	No	No	No	False	False	False	False	True	True	True	True	True	True	True	True	False	False	False	False	False	False	True	True	True	True	True	True	True	True	True	True	True	False	Neutral	Neutral	Neutral	Slightly disagree	Slightly agree	Slightly disagree	Slightly disagree	Neutral	Neutral	Neutral
Male	≥65	City	Junior high school	Married	Retiree	3000-5999	No	No	No	True	False	False	False	True	True	False	False	False	False	False	True	False	False	False	True	True	False	False	False	True	True	False	False	True	False	True	False	True	False	Slightly disagree	Slightly agree	Slightly agree	Slightly agree	Slightly agree	Slightly agree	Slightly disagree	Slightly disagree	Slightly agree	Slightly agree
Female	18-39	Township	Higher education and above	Married	Medical and health personnel	3000-5999	No	No	No	True	True	True	True	False	True	True	True	False	False	True	True	True	False	True	True	True	True	True	True	True	True	True	True	True	True	True	True	True	False	Slightly agree	Slightly agree	Slightly disagree	Slightly disagree	Neutral	Neutral	Slightly disagree	Slightly disagree	Neutral	Slightly disagree
Female	18-39	Township	Higher education and above	Married	Medical and health personnel	3000-5999	No	No	No	True	True	True	False	True	False	True	False	True	True	True	False	True	True	True	False	True	False	True	False	True	True	True	False	True	False	True	False	True	False	Strongly disagree	Strongly agree	Slightly agree	Strongly agree	Mostly agree	Mostly agree	Mostly agree	Mostly agree	Slightly agree	Slightly agree
Male	≥65	City	Non-literate or primary	Married	Farmer	1000-2999	No	No	No	True	True	False	True	False	False	False	False	True	True	False	True	False	False	True	True	False	False	True	False	False	False	True	False	True	False	True	False	True	False	Neutral	Slightly disagree	Slightly disagree	Slightly disagree	Slightly disagree	Slightly agree	Slightly disagree	Neutral	Neutral	Slightly disagree
Female	18-39	Township	Higher education and above	Married	Medical and health personnel	3000-5999	No	No	Yes	True	True	False	True	True	True	True	False	True	True	True	True	True	False	True	False	True	True	True	True	True	True	True	False	False	False	True	False	True	True	Mostly agree	Mostly disagree	Mostly agree	Mostly disagree	Mostly agree	Mostly disagree	Mostly agree	Mostly agree	Mostly agree	Slightly agree
Female	18-39	Township	Higher education and above	Married	Worker, employee, service industry personnel	3000-5999	No	No	No	False	True	True	True	True	True	True	False	True	True	True	True	True	True	False	False	True	False	False	False	True	True	True	True	False	True	True	True	False	False	Mostly agree	Mostly agree	Mostly agree	Mostly agree	Mostly agree	Mostly agree	Mostly agree	Mostly agree	Mostly agree	Mostly agree
Female	18-39	Township	Higher education and above	Married	Medical and health personnel	1000-2999	Yes	No	No	True	True	True	False	True	False	True	True	True	True	True	False	False	False	True	False	True	True	True	False	False	False	True	True	True	True	True	True	True	True	Strongly disagree	Strongly disagree	Strongly disagree	Strongly disagree	Strongly disagree	Strongly disagree	Strongly disagree	Strongly disagree	Strongly disagree	Strongly disagree
Female	18-39	Township	Higher education and above	Married	Medical and health personnel	3000-5999	Yes	No	Yes	True	True	True	True	False	True	False	True	True	True	True	False	True	False	True	True	True	False	True	True	True	False	True	True	False	True	False	True	False	False	Neutral	Slightly disagree	Neutral	Neutral	Slightly disagree	Neutral	Slightly disagree	Neutral	Slightly agree	Neutral
Female	18-39	Township	Higher education and above	Married	Medical and health personnel	1000-2999	No	No	No	True	True	True	True	True	True	True	True	True	True	True	True	True	True	True	True	True	True	True	True	True	True	True	True	True	True	True	True	True	True	Strongly disagree	Mostly disagree	Slightly disagree	Slightly disagree	Strongly disagree	Slightly disagree	Slightly disagree	Slightly disagree	Slightly disagree	Mostly disagree
Female	18-39	City	High school	Married	Worker, employee, service industry personnel	3000-5999	No	No	No	True	True	True	True	True	True	True	True	True	True	True	True	True	True	True	True	True	True	True	True	True	True	True	True	True	True	True	True	True	True	Strongly agree	Strongly agree	Strongly agree	Strongly agree	Strongly agree	Strongly agree	Strongly agree	Strongly agree	Strongly agree	Strongly agree
Male	≥65	City	Non-literate or primary	Married	Worker, employee, service industry personnel	3000-5999	No	No	No	True	True	True	True	True	True	True	True	True	True	True	True	True	True	True	True	True	True	True	True	True	True	True	True	True	True	True	True	True	True	Strongly agree	Strongly agree	Strongly agree	Strongly agree	Strongly agree	Strongly agree	Strongly agree	Strongly agree	Strongly agree	Strongly agree
Female	40-64	City	Higher education and above	Married	Worker, employee, service industry personnel	3000-5999	No	No	No	True	True	True	True	True	False	False	False	False	True	False	False	True	True	True	True	True	True	True	True	True	True	True	True	True	True	True	True	True	True	Slightly agree	Neutral	Neutral	Slightly agree	Neutral	Neutral	Slightly agree	Slightly agree	Neutral	Neutral
Female	18-39	City	Higher education and above	Married	Medical and health personnel	3000-5999	No	No	Yes	False	True	True	True	False	True	True	True	True	True	False	True	False	True	True	True	True	True	True	True	True	False	True	True	True	False	True	False	False	True	Neutral	Slightly agree	Neutral	Neutral	Neutral	Neutral	Slightly agree	Slightly disagree	Neutral	Slightly disagree
Female	18-39	City	Higher education and above	Unmarried	Medical and health personnel	3000-5999	No	No	Yes	True	True	True	False	True	True	False	True	True	True	True	True	True	True	False	True	True	True	True	False	True	True	True	False	False	True	True	False	True	True	Neutral	Neutral	Neutral	Neutral	Slightly agree	Slightly disagree	Mostly agree	Neutral	Neutral	Neutral
Female	18-39	City	High school	Unmarried	Worker, employee, service industry personnel	1000-2999	No	No	No	True	True	True	True	True	True	True	True	True	True	True	True	True	True	True	True	True	True	True	True	True	True	True	True	True	True	True	True	True	True	Strongly agree	Strongly agree	Strongly agree	Strongly agree	Strongly agree	Strongly agree	Strongly agree	Strongly agree	Strongly agree	Strongly agree
Male	18-39	City	High school	Unmarried	Worker, employee, service industry personnel	1000-2999	No	No	No	True	True	True	True	True	True	True	True	True	True	True	True	True	True	True	True	True	True	True	True	True	True	True	True	True	True	True	True	True	True	Strongly agree	Strongly agree	Strongly agree	Strongly agree	Strongly agree	Strongly agree	Strongly agree	Strongly agree	Strongly agree	Strongly agree
Male	18-39	City	Higher education and above	Unmarried	Worker, employee, service industry personnel	3000-5999	No	No	No	True	True	True	True	True	True	True	True	True	True	True	True	True	True	True	True	True	True	True	True	True	True	True	True	True	True	True	True	True	True	Strongly agree	Strongly agree	Strongly agree	Strongly agree	Strongly agree	Strongly agree	Strongly agree	Strongly agree	Strongly agree	Strongly agree
Female	18-39	City	High school	Unmarried	Worker, employee, service industry personnel	1000-2999	No	No	No	True	True	True	True	True	True	True	True	True	True	True	True	True	True	True	True	True	True	True	True	True	True	True	True	True	True	True	True	True	True	Strongly agree	Strongly agree	Strongly agree	Strongly agree	Strongly agree	Strongly agree	Strongly agree	Strongly agree	Strongly agree	Strongly agree
Female	40-64	City	Higher education and above	Married	Medical and health personnel	≥6000	No	No	No	True	True	True	True	True	True	True	True	True	True	True	True	True	True	True	True	True	True	True	True	True	True	True	True	True	True	True	True	True	True	Neutral	Neutral	Slightly agree	Neutral	Neutral	Slightly disagree	Neutral	Neutral	Slightly disagree	Neutral
Female	18-39	City	Higher education and above	Married	Medical and health personnel	3000-5999	No	No	No	True	True	True	True	True	True	True	True	True	True	True	True	True	True	True	True	True	True	True	True	True	True	True	True	True	True	True	True	True	True	Neutral	Slightly agree	Slightly disagree	Slightly agree	Neutral	Neutral	Slightly agree	Slightly agree	Neutral	Slightly disagree
Male	18-39	City	High school	Unmarried	Other workers	3000-5999	No	No	No	True	True	True	True	True	True	True	True	True	True	True	True	True	True	True	True	True	True	True	True	True	True	True	True	True	True	True	True	True	True	Strongly agree	Strongly agree	Strongly agree	Strongly agree	Strongly agree	Strongly agree	Strongly agree	Strongly agree	Strongly agree	Strongly agree
Female	≥65	City	Non-literate or primary	Widowed	Other workers	＜999	No	No	No	False	False	False	False	False	True	False	True	True	True	False	True	True	True	True	True	True	True	True	True	False	True	True	False	True	True	True	False	False	True	Mostly agree	Slightly agree	Slightly agree	Neutral	Neutral	Neutral	Strongly agree	Mostly agree	Mostly agree	Mostly agree
Male	18-39	City	Non-literate or primary	Unmarried	Retiree	＜999	No	No	No	True	True	True	True	True	True	True	True	True	True	True	True	True	True	True	True	True	True	True	True	True	True	True	True	True	True	True	True	True	True	Neutral	Neutral	Neutral	Neutral	Neutral	Neutral	Neutral	Neutral	Neutral	Neutral
Female	18-39	City	Higher education and above	Married	Other workers	1000-2999	No	No	No	False	True	True	True	True	True	True	True	True	True	True	True	True	True	True	True	True	True	True	True	True	True	True	True	True	True	True	True	True	True	Strongly disagree	Strongly disagree	Strongly disagree	Strongly disagree	Strongly disagree	Strongly disagree	Strongly disagree	Strongly disagree	Strongly disagree	Strongly disagree
Male	18-39	City	High school	Married	Medical and health personnel	1000-2999	No	No	No	True	True	True	True	True	True	True	True	True	True	True	True	True	True	True	True	True	True	True	True	True	True	True	True	True	True	True	False	False	True	Strongly agree	Strongly disagree	Mostly agree	Strongly agree	Strongly agree	Strongly disagree	Strongly agree	Strongly disagree	Strongly disagree	Strongly agree
Male	≥65	City	Junior high school	Married	Retiree	1000-2999	No	No	No	True	True	True	True	True	True	True	True	True	True	True	True	True	True	True	True	True	True	True	True	True	True	True	True	True	True	True	True	True	True	Slightly agree	Neutral	Slightly agree	Neutral	Neutral	Slightly agree	Neutral	Slightly agree	Neutral	Slightly agree
Female	18-39	City	Higher education and above	Unmarried	Other workers	＜999	Yes	Yes	Yes	True	True	True	True	True	True	True	False	True	True	True	True	True	True	True	True	True	True	True	True	True	True	True	True	False	False	True	False	True	True	Strongly disagree	Strongly agree	Slightly agree	Strongly disagree	Strongly disagree	Slightly agree	Neutral	Slightly disagree	Mostly agree	Mostly agree
Female	18-39	City	Higher education and above	Married	Medical and health personnel	3000-5999	No	No	No	False	False	False	True	False	False	False	False	True	False	False	False	True	True	True	False	True	False	True	False	True	True	True	False	False	False	False	True	True	True	Slightly disagree	Mostly disagree	Strongly disagree	Mostly disagree	Slightly disagree	Slightly disagree	Strongly agree	Slightly disagree	Slightly disagree	Strongly agree
Female	40-64	City	Junior high school	Married	Other workers	3000-5999	No	No	No	True	True	True	True	True	True	True	True	True	True	True	True	True	True	True	True	True	True	True	True	True	True	True	False	True	False	True	True	True	False	Slightly agree	Slightly agree	Neutral	Slightly disagree	Slightly agree	Slightly disagree	Slightly agree	Slightly disagree	Slightly agree	Neutral
Female	18-39	City	Higher education and above	Married	Worker, employee, service industry personnel	3000-5999	Yes	Yes	Yes	True	True	True	True	True	True	True	True	True	True	True	True	True	True	True	True	True	True	True	True	True	True	True	True	True	True	True	False	True	True	Mostly disagree	Strongly disagree	Slightly disagree	Slightly disagree	Slightly disagree	Mostly disagree	Mostly disagree	Mostly disagree	Slightly disagree	Slightly disagree
Male	18-39	City	Higher education and above	Married	Worker, employee, service industry personnel	1000-2999	No	No	No	True	True	True	True	False	True	True	True	True	True	True	True	False	True	True	True	True	True	True	True	True	True	True	True	True	True	True	False	False	True	Slightly disagree	Slightly disagree	Mostly agree	Neutral	Slightly agree	Mostly disagree	Mostly disagree	Mostly disagree	Mostly disagree	Mostly disagree
Female	≥65	Township	High school	Married	Farmer	1000-2999	No	No	No	True	False	True	True	True	True	True	True	True	True	True	True	False	True	True	True	True	True	True	True	True	True	True	True	True	True	True	True	True	True	Neutral	Neutral	Neutral	Neutral	Neutral	Neutral	Neutral	Neutral	Neutral	Neutral
Male	≥65	Township	Non-literate or primary	Married	Farmer	1000-2999	No	No	Yes	True	True	True	True	True	True	True	True	True	True	True	True	False	True	True	True	True	True	True	True	True	True	True	True	True	True	True	True	True	True	Neutral	Neutral	Neutral	Neutral	Neutral	Neutral	Neutral	Neutral	Neutral	Neutral
Female	≥65	Township	Non-literate or primary	Widowed	Other workers	＜999	No	No	Yes	True	True	True	False	False	False	False	False	False	False	True	True	True	True	True	True	True	True	True	True	True	True	True	True	True	True	True	True	True	True	Strongly disagree	Strongly disagree	Strongly disagree	Strongly disagree	Strongly disagree	Strongly disagree	Mostly disagree	Slightly disagree	Slightly disagree	Slightly disagree
Female	≥65	Township	Non-literate or primary	Married	Farmer	1000-2999	No	No	Yes	True	True	True	True	True	True	True	True	True	True	True	True	False	True	True	True	True	True	True	True	True	True	True	True	True	True	True	True	True	True	Neutral	Slightly agree	Slightly agree	Neutral	Neutral	Slightly agree	Neutral	Neutral	Neutral	Neutral
Female	≥65	Township	Junior high school	Married	Other workers	1000-2999	Yes	Yes	No	True	True	True	False	True	True	True	True	True	True	True	True	True	True	True	True	True	True	False	False	False	False	True	True	True	True	True	True	True	True	Strongly disagree	Strongly disagree	Strongly disagree	Mostly disagree	Mostly disagree	Mostly disagree	Mostly disagree	Mostly disagree	Mostly disagree	Mostly disagree
Female	≥65	City	High school	Married	Retiree	3000-5999	No	No	No	True	True	False	True	True	True	False	False	True	False	False	True	False	True	False	True	True	True	True	True	True	True	False	False	True	True	True	False	True	True	Mostly disagree	Strongly agree	Slightly disagree	Neutral	Neutral	Strongly agree	Neutral	Strongly agree	Strongly agree	Neutral
Male	≥65	City	High school	Married	Retiree	3000-5999	No	No	No	True	True	True	True	False	True	True	True	True	True	False	True	True	True	True	True	True	True	True	True	True	False	True	False	False	True	True	False	True	True	Mostly disagree	Mostly agree	Mostly disagree	Neutral	Mostly disagree	Mostly agree	Mostly agree	Mostly agree	Strongly agree	Neutral
Male	≥65	City	High school	Married	Retiree	≥6000	No	No	No	True	True	True	True	True	True	True	True	False	False	True	True	True	False	True	True	True	True	False	False	True	True	True	True	False	True	True	True	True	True	Slightly agree	Slightly agree	Slightly agree	Slightly disagree	Slightly disagree	Slightly agree	Slightly disagree	Slightly agree	Slightly agree	Slightly disagree
Female	18-39	City	Higher education and above	Unmarried	Medical and health personnel	＜999	No	No	Yes	True	True	True	True	True	True	True	True	True	True	True	True	True	True	True	True	True	True	True	True	True	True	True	True	True	True	True	True	True	True	Neutral	Neutral	Neutral	Neutral	Neutral	Neutral	Neutral	Neutral	Neutral	Neutral
Female	40-64	Township	High school	Married	Farmer	1000-2999	No	No	Yes	True	True	True	True	True	True	True	True	True	True	True	True	True	True	True	True	True	True	True	True	True	True	True	True	True	True	True	True	True	True	Neutral	Neutral	Neutral	Neutral	Neutral	Neutral	Neutral	Neutral	Neutral	Neutral
Female	40-64	City	Non-literate or primary	Married	Other workers	＜999	No	No	Yes	True	True	False	True	True	True	True	True	True	True	True	True	False	True	True	True	True	True	True	True	True	False	True	False	True	True	True	False	False	True	Strongly agree	Strongly disagree	Mostly agree	Mostly agree	Mostly agree	Mostly agree	Strongly agree	Strongly agree	Strongly agree	Mostly agree
Male	40-64	City	Junior high school	Married	Other workers	3000-5999	No	No	No	True	True	True	True	True	True	True	True	True	True	True	True	True	True	True	True	True	True	True	True	True	True	True	True	True	True	True	True	True	True	Slightly disagree	Slightly agree	Slightly agree	Neutral	Neutral	Slightly agree	Neutral	Slightly agree	Slightly disagree	Neutral
Female	18-39	City	Higher education and above	Unmarried	Medical and health personnel	3000-5999	Yes	No	No	True	True	True	True	True	False	True	True	True	True	True	True	True	True	True	False	True	True	True	True	True	True	True	True	True	True	True	True	True	True	Mostly agree	Mostly disagree	Slightly agree	Neutral	Neutral	Mostly disagree	Mostly agree	Neutral	Mostly disagree	Mostly agree
Female	≥65	Township	Non-literate or primary	Married	Farmer	1000-2999	No	No	No	True	True	False	False	False	True	True	True	True	True	True	True	True	True	True	True	True	True	True	True	True	True	True	True	True	True	True	True	True	True	Neutral	Neutral	Neutral	Neutral	Neutral	Neutral	Neutral	Neutral	Neutral	Neutral
Male	40-64	Township	High school	Married	Retiree	3000-5999	Yes	No	Yes	True	True	True	True	True	True	True	True	True	True	True	True	True	True	True	True	True	False	False	False	True	True	True	True	True	True	False	False	False	True	Slightly disagree	Slightly disagree	Mostly disagree	Neutral	Slightly disagree	Mostly disagree	Mostly disagree	Slightly disagree	Mostly disagree	Slightly agree
Female	40-64	City	Junior high school	Married	Retiree	3000-5999	No	No	No	True	True	True	True	False	False	True	True	True	True	True	True	True	True	True	True	True	True	True	True	True	True	False	False	True	True	True	True	True	True	Mostly disagree	Mostly disagree	Mostly disagree	Mostly disagree	Mostly disagree	Mostly disagree	Slightly disagree	Neutral	Neutral	Neutral
Male	≥65	City	Non-literate or primary	Married	unemployed individuals	1000-2999	No	No	No	True	True	True	True	True	True	True	True	True	True	True	True	True	True	True	True	True	True	True	True	True	True	True	True	True	True	True	True	True	True	Strongly agree	Strongly agree	Strongly agree	Strongly agree	Strongly agree	Strongly agree	Strongly agree	Strongly agree	Strongly agree	Strongly agree
Female	18-39	City	Higher education and above	Unmarried	Other workers	＜999	No	No	No	True	True	True	True	False	True	False	True	True	True	True	True	True	True	True	True	True	True	True	True	True	True	True	True	True	True	True	True	True	True	Neutral	Slightly disagree	Slightly agree	Slightly disagree	Neutral	Slightly agree	Slightly disagree	Neutral	Slightly agree	Slightly disagree
Female	18-39	City	Higher education and above	Married	Medical and health personnel	3000-5999	No	No	No	True	True	True	True	True	True	True	True	True	True	True	True	True	True	True	True	True	True	True	True	True	True	True	True	True	True	True	True	True	True	Mostly agree	Mostly agree	Mostly agree	Mostly agree	Mostly agree	Mostly agree	Mostly agree	Mostly agree	Mostly agree	Mostly agree
Female	40-64	City	Higher education and above	Married	Medical and health personnel	≥6000	No	No	Yes	False	True	True	True	True	True	True	True	True	True	True	True	True	True	True	True	True	True	True	True	True	True	True	True	True	True	True	True	True	True	Mostly agree	Mostly agree	Mostly agree	Strongly agree	Mostly agree	Mostly agree	Mostly agree	Mostly agree	Mostly agree	Mostly agree
Female	18-39	City	Higher education and above	Married	Medical and health personnel	3000-5999	No	No	No	True	True	True	True	True	True	True	True	True	True	True	True	False	False	True	True	True	True	True	False	True	True	True	True	True	True	True	True	True	True	Mostly disagree	Neutral	Neutral	Neutral	Strongly disagree	Strongly disagree	Strongly agree	Mostly disagree	Strongly agree	Strongly agree
Female	40-64	City	Higher education and above	Married	Worker, employee, service industry personnel	3000-5999	No	No	No	True	True	False	True	False	False	True	False	True	True	True	True	False	True	False	True	True	True	True	True	True	True	True	True	True	True	True	True	True	False	Mostly disagree	Mostly disagree	Mostly disagree	Slightly disagree	Mostly disagree	Mostly disagree	Slightly disagree	Mostly disagree	Mostly disagree	Mostly disagree
Female	18-39	City	Junior high school	Married	unemployed individuals	1000-2999	No	No	No	True	True	True	False	False	False	False	False	True	False	True	False	False	True	False	True	True	True	False	False	True	True	True	False	False	False	True	False	True	True	Mostly agree	Mostly agree	Slightly agree	Mostly agree	Slightly agree	Mostly agree	Slightly agree	Slightly agree	Mostly agree	Slightly agree
Female	18-39	City	Higher education and above	Married	Medical and health personnel	1000-2999	No	No	No	True	True	True	True	True	False	True	False	True	True	False	True	True	True	True	False	True	True	True	False	True	True	True	True	False	True	True	False	True	False	Neutral	Mostly agree	Slightly agree	Slightly disagree	Neutral	Slightly agree	Mostly agree	Mostly agree	Mostly agree	Strongly agree
Female	18-39	City	Higher education and above	Married	unemployed individuals	3000-5999	No	No	No	False	False	False	True	False	False	True	False	True	True	True	False	False	False	False	False	False	False	False	False	True	False	False	False	False	False	True	False	True	True	Neutral	Neutral	Slightly disagree	Neutral	Neutral	Slightly agree	Neutral	Neutral	Neutral	Slightly disagree
Male	18-39	City	Higher education and above	Unmarried	Other workers	1000-2999	No	No	Yes	True	False	False	True	True	False	False	True	True	True	False	True	True	True	False	False	True	True	False	True	True	True	True	False	False	True	True	False	True	False	Mostly disagree	Neutral	Mostly disagree	Neutral	Mostly disagree	Slightly disagree	Slightly agree	Mostly agree	Slightly agree	Slightly agree
Female	18-39	City	Higher education and above	Married	Worker, employee, service industry personnel	3000-5999	No	No	No	True	True	True	True	True	True	True	True	True	True	True	True	True	True	True	True	True	True	True	True	True	True	True	True	True	True	True	True	True	True	Neutral	Neutral	Neutral	Neutral	Neutral	Neutral	Neutral	Slightly disagree	Slightly agree	Slightly disagree
Female	18-39	City	Higher education and above	Married	Other workers	1000-2999	No	No	No	True	True	True	True	True	True	False	True	True	True	False	True	False	True	False	True	True	True	True	True	True	True	True	True	False	True	False	False	False	True	Strongly disagree	Mostly disagree	Slightly agree	Neutral	Neutral	Mostly disagree	Mostly agree	Slightly agree	Neutral	Slightly agree
Female	40-64	City	Higher education and above	Married	Medical and health personnel	≥6000	No	No	No	True	True	True	True	True	True	True	True	True	True	True	True	True	True	True	True	True	True	True	True	True	True	True	True	True	True	True	True	True	True	Neutral	Slightly agree	Neutral	Slightly agree	Neutral	Neutral	Neutral	Neutral	Slightly agree	Neutral
Female	≥65	Township	Non-literate or primary	Widowed	Farmer	＜999	No	No	No	True	True	False	True	True	True	False	False	True	True	False	True	False	True	True	False	True	False	False	False	False	True	False	False	False	False	True	False	True	False	Strongly agree	Strongly disagree	Strongly disagree	Strongly agree	Mostly disagree	Slightly disagree	Strongly agree	Mostly disagree	Strongly agree	Strongly agree
Female	18-39	Township	Higher education and above	Married	Medical and health personnel	≥6000	No	No	Yes	True	True	True	True	True	False	True	True	True	True	False	True	True	True	True	True	True	True	True	True	True	True	True	False	True	False	True	False	True	False	Slightly disagree	Neutral	Neutral	Neutral	Neutral	Neutral	Mostly agree	Strongly agree	Slightly agree	Strongly agree
Male	≥65	Township	High school	Married	Farmer	3000-5999	No	No	No	True	True	True	True	True	True	True	True	True	True	True	True	True	True	True	True	True	True	True	True	True	True	True	True	True	True	True	True	True	True	Neutral	Neutral	Neutral	Neutral	Neutral	Neutral	Neutral	Neutral	Neutral	Neutral
Male	40-64	Township	Junior high school	Married	Farmer	3000-5999	No	No	No	True	True	True	True	True	True	True	True	True	True	True	True	True	True	True	True	True	True	True	True	True	True	True	True	True	True	True	True	True	True	Neutral	Neutral	Neutral	Neutral	Neutral	Neutral	Neutral	Neutral	Neutral	Neutral
Male	≥65	City	Junior high school	Married	Retiree	3000-5999	No	No	No	False	False	False	True	False	False	False	True	False	True	True	False	False	False	False	False	True	False	True	True	False	False	False	True	False	False	False	False	False	False	Slightly agree	Slightly disagree	Slightly disagree	Slightly agree	Slightly agree	Slightly disagree	Slightly disagree	Slightly agree	Slightly agree	Slightly agree
Female	≥65	City	Junior high school	Married	Other workers	＜999	No	No	No	True	True	True	True	True	True	True	False	True	True	True	True	True	True	True	True	True	False	True	True	False	True	True	True	False	True	True	False	True	True	Neutral	Neutral	Neutral	Neutral	Neutral	Neutral	Neutral	Neutral	Neutral	Neutral
Male	40-64	City	Non-literate or primary	Married	Worker, employee, service industry personnel	≥6000	No	No	No	True	True	False	True	False	False	False	False	True	False	False	True	True	True	False	False	False	True	True	False	True	True	True	True	False	True	True	False	True	False	Slightly disagree	Slightly agree	Slightly agree	Slightly disagree	Slightly disagree	Strongly agree	Mostly agree	Mostly agree	Strongly agree	Mostly agree
Female	≥65	Township	Non-literate or primary	Married	Farmer	1000-2999	No	No	No	True	True	True	True	True	True	True	True	True	True	True	True	True	True	True	True	True	True	True	True	True	True	True	True	True	True	True	True	True	True	Neutral	Neutral	Neutral	Neutral	Neutral	Neutral	Neutral	Neutral	Neutral	Neutral
Female	40-64	City	High school	Married	Other workers	3000-5999	No	No	No	True	True	True	True	True	True	True	True	True	True	True	True	True	True	True	True	True	True	True	True	True	True	True	True	True	True	True	True	True	True	Slightly agree	Slightly agree	Neutral	Slightly agree	Neutral	Neutral	Neutral	Slightly agree	Neutral	Slightly agree
Male	40-64	Township	Junior high school	Married	Worker, employee, service industry personnel	1000-2999	No	No	No	True	True	False	True	True	True	True	True	True	True	True	True	True	True	True	False	False	True	True	True	True	False	True	False	True	True	True	False	False	True	Slightly disagree	Strongly disagree	Strongly agree	Strongly disagree	Mostly disagree	Strongly disagree	Strongly disagree	Slightly disagree	Strongly disagree	Neutral
Female	40-64	City	Higher education and above	Married	Worker, employee, service industry personnel	1000-2999	No	No	No	True	True	True	True	False	True	True	True	True	True	True	True	True	True	True	True	True	True	True	True	True	True	True	True	True	True	True	True	True	True	Neutral	Neutral	Neutral	Neutral	Neutral	Neutral	Neutral	Neutral	Neutral	Neutral
Female	40-64	Township	Non-literate or primary	Married	unemployed individuals	1000-2999	No	No	No	False	True	True	False	True	True	True	True	False	True	True	True	True	True	True	True	True	True	False	False	True	True	False	False	True	True	False	True	True	False	Slightly disagree	Mostly disagree	Mostly disagree	Mostly disagree	Mostly disagree	Neutral	Slightly agree	Slightly agree	Slightly disagree	Neutral
Female	18-39	City	Higher education and above	Unmarried	Worker, employee, service industry personnel	3000-5999	Yes	No	No	False	True	True	True	True	False	True	False	True	True	False	True	True	True	False	True	True	True	True	False	True	True	True	True	False	True	True	False	False	True	Neutral	Neutral	Neutral	Neutral	Neutral	Neutral	Neutral	Neutral	Neutral	Neutral
Female	40-64	Township	Non-literate or primary	Married	Retiree	1000-2999	No	No	No	False	False	True	False	True	False	True	False	False	False	True	False	True	False	True	False	True	True	False	True	False	True	False	True	False	True	False	True	False	True	Slightly agree	Slightly agree	Slightly agree	Mostly agree	Neutral	Mostly agree	Neutral	Mostly agree	Mostly agree	Slightly agree
Female	40-64	Township	Non-literate or primary	Married	unemployed individuals	1000-2999	No	No	No	True	True	True	False	True	True	False	False	False	True	True	False	True	True	True	True	True	True	True	True	True	True	True	True	True	True	True	True	True	False	Mostly disagree	Mostly disagree	Slightly disagree	Slightly disagree	Mostly disagree	Slightly disagree	Mostly disagree	Slightly disagree	Mostly disagree	Slightly disagree
Female	40-64	Township	Junior high school	Married	Other workers	1000-2999	No	No	No	True	False	False	False	True	True	False	False	False	False	True	False	True	True	True	False	False	False	False	False	True	False	False	True	False	True	True	False	False	False	Mostly disagree	Slightly disagree	Slightly disagree	Slightly disagree	Neutral	Neutral	Neutral	Neutral	Neutral	Neutral
Male	40-64	Township	Non-literate or primary	Married	Farmer	＜999	No	No	No	True	False	True	False	False	False	False	True	True	False	True	True	False	True	False	True	False	True	False	True	True	False	True	False	True	False	True	False	True	False	Mostly agree	Strongly agree	Slightly disagree	Slightly agree	Strongly agree	Slightly disagree	Mostly agree	Mostly agree	Mostly agree	Slightly agree
Female	40-64	Township	Junior high school	Married	Other workers	＜999	No	No	No	True	False	True	False	True	False	True	True	True	True	False	True	True	False	True	False	True	False	True	False	True	False	False	True	True	False	True	True	True	True	Mostly agree	Slightly agree	Mostly disagree	Mostly agree	Mostly agree	Mostly agree	Slightly disagree	Mostly agree	Mostly agree	Slightly disagree
Male	40-64	Township	Non-literate or primary	Married	unemployed individuals	＜999	No	No	No	False	False	True	True	False	True	False	False	True	True	True	False	False	True	False	True	False	False	True	False	True	True	False	False	False	False	False	False	False	False	Strongly agree	Strongly agree	Strongly agree	Strongly agree	Strongly agree	Strongly agree	Strongly agree	Strongly agree	Mostly agree	Mostly agree
Female	40-64	Township	Non-literate or primary	Married	Other workers	3000-5999	No	No	No	False	False	False	False	True	True	True	True	True	True	True	True	False	True	False	True	True	True	False	False	True	True	False	True	True	True	True	False	False	False	Neutral	Neutral	Neutral	Neutral	Neutral	Neutral	Neutral	Neutral	Neutral	Neutral
Female	40-64	Township	Non-literate or primary	Married	Other workers	1000-2999	No	No	No	False	True	True	True	False	False	True	False	False	False	True	True	True	False	False	True	True	True	False	False	False	True	True	True	True	True	True	True	True	True	Slightly disagree	Slightly disagree	Mostly disagree	Slightly disagree	Mostly disagree	Slightly disagree	Mostly disagree	Slightly disagree	Mostly disagree	Slightly disagree
Female	40-64	Township	Non-literate or primary	Married	Other workers	1000-2999	No	No	No	True	True	True	True	True	True	True	False	False	False	True	False	True	True	True	True	False	True	True	True	False	False	False	False	True	True	True	True	True	True	Slightly disagree	Mostly disagree	Mostly disagree	Mostly disagree	Slightly disagree	Mostly disagree	Slightly disagree	Slightly disagree	Mostly disagree	Mostly disagree
Male	≥65	Township	Non-literate or primary	Married	Retiree	3000-5999	No	No	No	True	False	True	False	False	True	True	True	True	True	True	True	True	True	True	True	True	True	True	True	True	True	True	True	True	True	True	True	False	True	Strongly disagree	Strongly disagree	Neutral	Mostly agree	Slightly agree	Neutral	Neutral	Neutral	Neutral	Neutral
Male	≥65	Township	Higher education and above	Married	Retiree	1000-2999	No	No	No	False	False	False	False	False	False	False	False	True	True	True	True	True	True	True	True	True	True	True	True	True	True	True	True	True	True	True	True	True	True	Neutral	Neutral	Neutral	Neutral	Neutral	Neutral	Neutral	Neutral	Neutral	Neutral
Male	≥65	Township	Non-literate or primary	Married	Retiree	1000-2999	No	No	No	True	False	False	True	True	True	True	True	True	True	True	True	False	True	True	False	False	True	True	True	False	False	False	False	True	True	True	False	False	False	Mostly disagree	Mostly disagree	Slightly disagree	Slightly disagree	Mostly disagree	Mostly disagree	Slightly disagree	Slightly disagree	Mostly disagree	Mostly disagree
Male	40-64	Township	Junior high school	Married	Worker, employee, service industry personnel	3000-5999	No	No	No	False	False	False	True	False	False	True	False	True	True	False	False	False	False	False	False	True	False	False	False	True	False	False	False	True	False	False	False	False	False	Neutral	Neutral	Neutral	Neutral	Neutral	Neutral	Neutral	Neutral	Neutral	Neutral
Male	≥65	Township	Non-literate or primary	Married	Retiree	1000-2999	No	No	No	False	True	True	True	False	False	True	True	True	True	True	True	False	False	False	True	True	True	True	True	True	True	False	False	True	True	True	True	True	True	Slightly disagree	Slightly disagree	Slightly disagree	Mostly disagree	Mostly disagree	Slightly disagree	Slightly disagree	Mostly disagree	Slightly disagree	Mostly disagree
Female	40-64	Township	Junior high school	Married	Farmer	3000-5999	No	No	No	True	True	True	True	True	True	True	True	True	True	True	True	True	True	True	True	True	True	True	True	True	True	True	True	True	True	True	True	True	True	Neutral	Neutral	Neutral	Neutral	Neutral	Neutral	Neutral	Neutral	Neutral	Neutral
Male	40-64	City	High school	Divorced	Retiree	＜999	Yes	Yes	No	True	True	True	True	True	True	True	True	True	True	True	True	True	True	True	True	True	True	True	True	True	True	True	True	True	True	True	True	True	True	Strongly disagree	Strongly disagree	Strongly disagree	Strongly disagree	Strongly disagree	Strongly disagree	Strongly disagree	Strongly disagree	Strongly disagree	Strongly disagree
Male	≥65	City	Junior high school	Married	unemployed individuals	1000-2999	No	No	No	True	True	False	True	True	True	False	True	False	True	True	True	True	True	True	True	True	True	True	True	True	True	True	True	True	False	False	False	True	True	Strongly disagree	Strongly agree	Strongly disagree	Strongly disagree	Strongly disagree	Strongly disagree	Strongly disagree	Strongly disagree	Neutral	Neutral
Female	40-64	City	High school	Married	Retiree	1000-2999	No	No	Yes	False	True	True	False	True	False	False	True	False	True	False	True	False	True	False	True	False	True	False	True	False	True	False	True	False	True	False	True	False	True	Strongly agree	Strongly disagree	Strongly agree	Mostly disagree	Strongly agree	Strongly disagree	Strongly agree	Strongly disagree	Strongly agree	Neutral
Female	40-64	City	Higher education and above	Married	Worker, employee, service industry personnel	3000-5999	No	No	No	True	False	True	False	True	False	True	False	True	False	True	True	False	False	True	False	True	False	True	True	False	True	False	True	False	False	False	True	False	True	Mostly disagree	Neutral	Slightly disagree	Slightly disagree	Neutral	Neutral	Neutral	Neutral	Neutral	Neutral
Female	40-64	City	Junior high school	Married	Farmer	1000-2999	No	No	No	False	True	False	True	False	True	False	False	False	True	True	False	False	True	True	True	True	True	False	True	True	False	True	False	True	False	True	False	True	True	Neutral	Neutral	Neutral	Neutral	Neutral	Neutral	Neutral	Neutral	Neutral	Neutral
Male	40-64	City	Non-literate or primary	Married	Retiree	3000-5999	No	No	No	True	False	True	True	False	False	False	True	False	False	True	True	False	True	False	False	True	True	False	False	False	False	True	True	False	False	False	False	False	False	Slightly agree	Neutral	Mostly agree	Slightly agree	Neutral	Neutral	Neutral	Neutral	Neutral	Neutral
Female	≥65	Township	High school	Widowed	Retiree	3000-5999	Yes	No	No	False	True	True	True	False	True	True	True	True	True	True	True	False	False	True	False	True	True	True	True	True	True	True	True	True	True	True	False	False	True	Slightly disagree	Neutral	Mostly disagree	Slightly disagree	Mostly disagree	Slightly disagree	Strongly disagree	Strongly disagree	Slightly disagree	Mostly disagree
Female	40-64	City	Higher education and above	Married	Worker, employee, service industry personnel	3000-5999	No	No	No	False	False	False	False	False	False	False	False	False	False	False	False	False	False	False	False	False	False	False	False	True	True	True	True	True	True	True	True	True	True	Neutral	Neutral	Neutral	Neutral	Neutral	Neutral	Neutral	Neutral	Neutral	Neutral
Female	40-64	City	Higher education and above	Married	Other workers	1000-2999	No	No	No	True	False	False	False	False	True	True	True	True	True	True	True	True	True	True	True	True	True	True	True	True	True	False	False	False	False	False	False	False	False	Mostly agree	Mostly agree	Mostly agree	Mostly agree	Mostly agree	Mostly agree	Mostly agree	Mostly agree	Mostly agree	Mostly agree
Female	18-39	City	Higher education and above	Unmarried	Worker, employee, service industry personnel	3000-5999	Yes	No	No	False	False	True	False	False	True	True	False	True	True	True	True	True	True	True	True	True	True	True	True	True	True	True	True	False	True	True	True	True	True	Slightly agree	Slightly agree	Slightly agree	Mostly agree	Slightly agree	Slightly agree	Slightly agree	Slightly agree	Slightly agree	Slightly agree
Female	18-39	City	Higher education and above	Unmarried	Medical and health personnel	1000-2999	No	Yes	Yes	True	True	True	True	True	True	True	True	True	True	True	True	False	True	True	True	True	True	True	True	True	True	True	True	True	True	True	True	True	True	Neutral	Slightly agree	Slightly disagree	Slightly disagree	Neutral	Neutral	Neutral	Neutral	Neutral	Neutral
Female	40-64	City	Non-literate or primary	Married	Medical and health personnel	3000-5999	No	No	No	True	True	False	True	True	True	True	True	True	True	True	True	True	True	True	True	True	True	True	True	True	True	True	True	True	True	True	True	True	True	Strongly agree	Strongly agree	Strongly agree	Strongly agree	Strongly agree	Strongly agree	Strongly agree	Strongly agree	Neutral	Neutral
Female	18-39	City	Higher education and above	Married	Medical and health personnel	3000-5999	No	No	No	True	True	True	True	True	True	True	True	True	True	True	True	True	True	True	True	True	True	True	True	True	True	True	True	True	True	True	True	True	True	Mostly agree	Mostly agree	Mostly agree	Mostly agree	Mostly agree	Mostly agree	Strongly agree	Strongly agree	Strongly agree	Strongly agree
Female	18-39	City	Higher education and above	Divorced	Medical and health personnel	3000-5999	No	No	No	True	True	True	True	True	True	True	True	True	True	True	True	True	True	False	False	False	False	False	True	True	True	True	True	True	True	True	True	True	True	Neutral	Neutral	Neutral	Neutral	Neutral	Neutral	Neutral	Neutral	Neutral	Neutral
Female	18-39	City	Higher education and above	Married	Medical and health personnel	3000-5999	No	No	No	True	True	True	True	True	True	True	True	True	True	True	True	False	True	True	True	True	True	True	True	True	True	True	True	True	True	True	True	True	True	Neutral	Neutral	Neutral	Neutral	Neutral	Neutral	Neutral	Neutral	Neutral	Neutral
Female	18-39	City	Higher education and above	Unmarried	Other workers	3000-5999	No	No	No	True	False	True	True	True	True	False	False	True	True	True	True	True	True	True	True	True	True	True	True	True	True	True	True	False	True	True	False	True	False	Slightly disagree	Neutral	Neutral	Neutral	Neutral	Neutral	Neutral	Neutral	Neutral	Neutral
Female	40-64	City	Higher education and above	Married	Medical and health personnel	≥6000	No	No	No	True	True	True	True	True	False	True	True	True	True	True	True	True	True	True	False	True	True	True	True	True	True	True	True	True	True	True	True	True	True	Mostly disagree	Slightly disagree	Slightly disagree	Slightly disagree	Slightly disagree	Slightly disagree	Slightly disagree	Slightly disagree	Slightly disagree	Slightly disagree
Male	40-64	City	Junior high school	Married	Retiree	3000-5999	No	No	No	True	True	False	True	True	True	True	True	True	True	False	True	True	True	True	True	False	True	True	True	True	True	True	True	True	True	True	True	True	True	Strongly disagree	Mostly disagree	Strongly disagree	Neutral	Mostly disagree	Neutral	Neutral	Slightly agree	Slightly disagree	Mostly agree
Female	≥65	City	Non-literate or primary	Married	Other workers	1000-2999	No	No	No	False	False	False	False	False	False	False	False	True	False	False	False	False	False	False	False	False	False	False	False	False	False	True	False	True	False	False	False	True	True	Slightly disagree	Slightly disagree	Neutral	Neutral	Neutral	Neutral	Neutral	Neutral	Neutral	Neutral
Male	18-39	City	Higher education and above	Married	Medical and health personnel	≥6000	No	No	No	True	True	True	True	True	True	True	True	True	True	False	True	True	True	True	True	True	True	True	True	True	True	True	True	True	True	True	True	True	True	Neutral	Neutral	Neutral	Neutral	Neutral	Neutral	Neutral	Neutral	Neutral	Neutral
Female	≥65	City	Junior high school	Married	Retiree	＜999	No	No	No	False	False	True	True	True	True	True	True	True	True	True	True	True	True	True	True	True	True	True	True	True	True	True	True	True	True	True	True	True	True	Strongly disagree	Strongly disagree	Strongly disagree	Strongly disagree	Strongly disagree	Strongly disagree	Strongly disagree	Strongly disagree	Strongly disagree	Strongly disagree
Female	18-39	City	Higher education and above	Unmarried	Medical and health personnel	3000-5999	No	No	No	True	True	True	True	True	False	True	False	True	True	True	True	True	True	True	True	True	True	True	True	True	True	True	True	False	True	True	False	True	True	Slightly agree	Mostly disagree	Slightly agree	Neutral	Neutral	Slightly disagree	Neutral	Neutral	Slightly agree	Mostly agree
Female	40-64	City	Junior high school	Divorced	Other workers	1000-2999	No	No	No	False	True	False	False	True	True	False	False	True	False	True	False	True	True	True	True	True	True	True	True	True	True	True	True	True	True	True	True	True	True	Strongly agree	Strongly disagree	Strongly agree	Strongly agree	Strongly agree	Strongly disagree	Strongly agree	Strongly disagree	Strongly agree	Neutral
Male	40-64	City	Higher education and above	Married	Medical and health personnel	≥6000	Yes	Yes	No	True	True	True	True	True	False	True	True	True	True	True	True	True	True	True	False	False	True	False	False	False	True	True	False	True	True	True	True	True	True	Mostly agree	Mostly disagree	Strongly disagree	Mostly disagree	Mostly disagree	Mostly disagree	Mostly disagree	Mostly disagree	Mostly disagree	Mostly disagree
Male	40-64	City	Non-literate or primary	Married	Farmer	＜999	No	No	No	True	True	True	True	True	True	True	True	True	True	True	True	True	True	True	True	True	True	True	True	True	True	True	True	True	True	True	True	True	True	Mostly disagree	Mostly disagree	Mostly disagree	Mostly disagree	Mostly disagree	Mostly disagree	Mostly disagree	Mostly disagree	Mostly disagree	Mostly disagree
Female	18-39	City	Higher education and above	Divorced	Medical and health personnel	3000-5999	No	No	Yes	True	True	False	True	True	False	True	False	False	True	True	True	True	True	True	True	True	True	True	True	True	True	True	True	True	True	True	True	True	True	Mostly agree	Mostly agree	Slightly agree	Neutral	Neutral	Slightly agree	Neutral	Neutral	Slightly agree	Neutral
Male	≥65	City	Junior high school	Married	Retiree	＜999	Yes	Yes	No	True	True	True	True	True	True	True	True	False	True	True	True	True	True	True	True	True	False	True	True	True	True	True	True	True	True	True	True	True	True	Slightly disagree	Neutral	Slightly agree	Neutral	Slightly disagree	Neutral	Neutral	Slightly disagree	Slightly disagree	Slightly disagree
Male	18-39	City	Higher education and above	Married	Medical and health personnel	≥6000	No	No	No	True	True	True	True	True	True	True	True	True	True	True	True	False	True	False	True	False	False	True	True	True	True	True	True	False	False	True	False	True	False	Slightly agree	Slightly agree	Mostly disagree	Slightly agree	Slightly agree	Neutral	Neutral	Slightly agree	Neutral	Neutral
Female	18-39	City	Higher education and above	Married	Medical and health personnel	3000-5999	No	No	No	False	False	False	True	True	True	False	False	True	True	True	True	False	True	True	True	True	True	False	False	True	False	True	True	True	True	False	False	True	False	Slightly disagree	Slightly disagree	Neutral	Neutral	Neutral	Neutral	Mostly disagree	Neutral	Neutral	Neutral
Female	18-39	City	Higher education and above	Married	Medical and health personnel	1000-2999	No	No	No	True	True	True	True	False	False	False	False	True	True	True	True	True	True	True	True	True	True	True	True	True	False	False	False	False	False	False	False	True	True	Neutral	Neutral	Neutral	Neutral	Neutral	Neutral	Neutral	Neutral	Neutral	Neutral
Female	18-39	City	Higher education and above	Married	Medical and health personnel	1000-2999	No	No	No	False	True	True	True	True	True	True	True	True	True	True	True	False	True	True	False	False	False	False	False	False	False	False	False	False	False	False	False	False	False	Neutral	Neutral	Neutral	Neutral	Neutral	Neutral	Neutral	Neutral	Neutral	Neutral
Female	18-39	City	High school	Married	Worker, employee, service industry personnel	1000-2999	No	No	No	True	False	True	True	True	True	True	True	True	True	True	True	True	True	True	True	True	True	True	True	True	True	True	True	True	True	True	True	True	True	Mostly agree	Strongly disagree	Strongly disagree	Slightly agree	Neutral	Slightly agree	Neutral	Slightly agree	Slightly agree	Slightly agree
Female	18-39	City	Higher education and above	Married	Farmer	1000-2999	No	No	No	True	False	True	True	False	True	True	False	True	False	True	False	False	True	True	False	True	False	True	True	True	False	False	True	False	True	False	False	True	True	Slightly agree	Slightly agree	Slightly disagree	Neutral	Mostly agree	Slightly agree	Neutral	Neutral	Slightly agree	Mostly agree
Female	18-39	City	Higher education and above	Married	Medical and health personnel	3000-5999	No	No	No	True	True	True	True	True	False	True	False	True	True	True	True	True	True	True	False	True	True	False	True	True	True	False	False	False	True	True	False	True	False	Neutral	Neutral	Slightly agree	Neutral	Slightly agree	Slightly disagree	Slightly agree	Neutral	Neutral	Slightly agree
Female	18-39	City	Higher education and above	Unmarried	Other workers	1000-2999	No	No	No	True	True	True	True	True	True	False	False	True	True	False	True	True	True	True	True	True	True	True	True	True	True	True	True	True	True	True	False	True	False	Strongly disagree	Neutral	Slightly agree	Slightly agree	Strongly disagree	Strongly disagree	Strongly disagree	Strongly disagree	Strongly disagree	Slightly disagree
Female	≥65	City	Non-literate or primary	Married	Farmer	＜999	No	No	No	True	True	True	True	False	False	True	True	True	True	True	True	False	False	False	False	True	False	False	False	True	True	True	True	True	True	True	True	False	False	Slightly agree	Slightly agree	Slightly agree	Slightly agree	Slightly agree	Slightly agree	Slightly agree	Slightly agree	Slightly agree	Slightly agree
Male	18-39	City	Higher education and above	Married	Medical and health personnel	≥6000	No	No	No	True	True	False	True	False	True	False	True	False	True	True	True	True	False	True	True	True	False	True	True	False	True	True	True	True	True	False	True	True	True	Strongly disagree	Mostly disagree	Mostly disagree	Slightly disagree	Slightly disagree	Slightly disagree	Mostly disagree	Mostly disagree	Slightly disagree	Strongly disagree
Female	18-39	City	Higher education and above	Married	Worker, employee, service industry personnel	3000-5999	No	No	No	True	True	True	True	True	True	True	True	True	True	True	True	True	True	True	True	True	True	True	True	True	True	True	True	True	True	True	True	True	True	Mostly disagree	Mostly disagree	Mostly disagree	Mostly disagree	Mostly disagree	Mostly disagree	Mostly disagree	Mostly disagree	Mostly disagree	Mostly disagree
Male	18-39	City	Higher education and above	Married	Other workers	1000-2999	No	No	No	True	True	True	False	True	False	True	True	False	False	True	True	True	True	True	False	True	True	True	False	True	True	True	True	False	True	True	False	False	True	Slightly agree	Slightly agree	Slightly agree	Slightly agree	Slightly agree	Slightly agree	Slightly agree	Slightly agree	Slightly agree	Slightly agree
Female	18-39	City	Higher education and above	Unmarried	Other workers	3000-5999	No	No	No	True	True	True	True	True	False	True	True	True	True	True	True	False	True	True	False	True	True	False	True	True	True	True	False	True	True	True	False	True	False	Mostly disagree	Mostly disagree	Mostly disagree	Mostly disagree	Neutral	Neutral	Mostly agree	Slightly disagree	Neutral	Slightly agree
Female	40-64	City	Junior high school	Married	Farmer	1000-2999	No	No	No	True	True	False	True	True	True	True	True	True	True	True	True	True	True	True	True	True	True	True	True	True	True	True	True	True	True	True	True	True	True	Mostly agree	Mostly agree	Slightly agree	Slightly agree	Mostly agree	Mostly agree	Mostly agree	Mostly agree	Slightly agree	Slightly agree
Female	18-39	City	Higher education and above	Married	Medical and health personnel	3000-5999	Yes	Yes	Yes	True	True	False	True	False	True	False	True	True	True	True	True	True	True	True	False	True	True	True	True	True	True	True	True	False	True	True	False	True	False	Slightly disagree	Strongly disagree	Neutral	Neutral	Mostly agree	Strongly disagree	Strongly agree	Strongly disagree	Neutral	Strongly agree
Female	40-64	City	Junior high school	Married	unemployed individuals	1000-2999	No	No	No	False	True	True	True	True	True	False	True	True	True	False	True	False	True	True	True	True	True	False	False	True	True	True	False	True	True	True	False	False	True	Strongly disagree	Strongly agree	Strongly disagree	Strongly disagree	Strongly disagree	Strongly agree	Strongly agree	Strongly agree	Strongly agree	Strongly agree
Female	18-39	City	Higher education and above	Married	Worker, employee, service industry personnel	3000-5999	No	No	No	True	True	True	True	True	True	True	True	True	True	True	True	True	True	True	True	True	True	True	True	True	True	True	True	True	True	True	True	True	True	Strongly disagree	Slightly disagree	Slightly disagree	Slightly disagree	Slightly disagree	Slightly disagree	Slightly disagree	Slightly disagree	Slightly disagree	Slightly disagree
Female	40-64	City	High school	Married	Worker, employee, service industry personnel	＜999	No	No	No	True	True	True	True	True	True	True	True	True	True	True	True	True	True	True	True	True	True	True	True	True	True	True	True	True	True	True	True	True	True	Mostly disagree	Mostly disagree	Mostly disagree	Mostly disagree	Mostly disagree	Mostly disagree	Mostly disagree	Mostly disagree	Mostly disagree	Mostly disagree
Female	40-64	City	Higher education and above	Married	Medical and health personnel	≥6000	No	No	No	True	True	True	False	True	True	True	True	False	True	True	True	True	True	True	True	True	False	True	False	True	True	True	True	False	True	True	False	True	True	Mostly agree	Mostly agree	Mostly disagree	Mostly disagree	Mostly disagree	Slightly disagree	Slightly disagree	Mostly disagree	Mostly agree	Slightly disagree
Male	40-64	City	Higher education and above	Married	Worker, employee, service industry personnel	≥6000	No	No	No	True	True	True	True	True	True	False	True	True	True	False	True	True	True	True	False	False	True	True	True	True	True	True	True	True	True	True	True	True	True	Strongly disagree	Strongly disagree	Strongly agree	Strongly disagree	Strongly disagree	Strongly disagree	Slightly agree	Slightly agree	Strongly disagree	Strongly disagree
Male	18-39	City	High school	Married	Worker, employee, service industry personnel	1000-2999	No	No	No	True	True	True	True	True	True	True	True	True	True	True	True	True	True	True	True	True	True	True	True	True	True	True	True	True	True	True	True	True	True	Strongly disagree	Mostly disagree	Mostly disagree	Slightly agree	Slightly disagree	Neutral	Mostly disagree	Neutral	Neutral	Neutral
Male	18-39	City	High school	Married	Worker, employee, service industry personnel	1000-2999	No	No	No	True	True	True	True	True	True	True	True	True	True	True	True	True	True	True	True	True	True	True	False	True	False	True	False	False	False	True	False	True	False	Slightly agree	Slightly agree	Slightly disagree	Mostly disagree	Slightly agree	Mostly disagree	Slightly agree	Slightly disagree	Mostly agree	Mostly disagree
Male	40-64	City	Junior high school	Married	Farmer	1000-2999	No	No	No	True	True	False	True	True	False	True	False	False	True	False	False	True	False	True	False	True	True	False	True	True	True	True	False	False	True	True	False	True	True	Strongly disagree	Strongly disagree	Strongly disagree	Strongly disagree	Strongly disagree	Strongly disagree	Strongly disagree	Strongly disagree	Strongly disagree	Slightly agree
Male	40-64	City	Non-literate or primary	Married	Worker, employee, service industry personnel	1000-2999	No	No	No	True	True	True	True	True	True	True	True	True	True	True	True	True	True	True	True	True	True	True	True	True	True	True	True	True	True	True	True	True	True	Mostly disagree	Strongly disagree	Mostly disagree	Mostly disagree	Strongly disagree	Mostly disagree	Mostly disagree	Strongly disagree	Mostly disagree	Strongly disagree
Female	40-64	City	Junior high school	Married	Other workers	＜999	No	No	No	True	True	False	True	True	True	False	True	True	True	False	True	True	True	True	True	True	False	True	False	True	True	True	True	True	True	False	True	False	True	Mostly disagree	Strongly disagree	Mostly agree	Neutral	Strongly disagree	Slightly agree	Slightly agree	Slightly disagree	Neutral	Neutral
Male	≥65	City	Non-literate or primary	Widowed	unemployed individuals	＜999	No	No	No	True	False	True	True	True	False	False	False	True	False	False	True	True	True	True	False	True	True	True	True	True	True	True	False	True	True	True	False	False	True	Neutral	Neutral	Mostly agree	Strongly disagree	Neutral	Slightly agree	Mostly agree	Slightly agree	Mostly agree	Mostly agree
Female	40-64	City	High school	Married	Retiree	1000-2999	No	No	No	False	True	True	True	True	True	True	False	True	True	True	True	True	True	True	True	True	True	True	True	True	True	True	True	True	True	True	True	False	True	Strongly disagree	Strongly agree	Strongly disagree	Strongly disagree	Strongly disagree	Strongly agree	Strongly agree	Strongly agree	Strongly agree	Strongly agree
Female	40-64	City	Higher education and above	Married	Medical and health personnel	3000-5999	Yes	No	No	True	True	True	True	False	False	False	True	True	True	True	True	True	True	True	False	True	True	True	True	True	True	True	True	True	True	True	False	True	True	Slightly disagree	Slightly disagree	Slightly disagree	Slightly agree	Slightly agree	Slightly agree	Slightly agree	Slightly disagree	Slightly disagree	Slightly disagree
Male	40-64	City	Higher education and above	Married	Medical and health personnel	3000-5999	No	No	No	True	True	True	True	True	True	True	True	True	True	True	True	True	True	True	True	True	True	True	True	True	True	True	True	True	True	True	True	True	True	Strongly disagree	Strongly disagree	Slightly disagree	Slightly disagree	Mostly disagree	Slightly disagree	Mostly disagree	Slightly disagree	Slightly disagree	Slightly disagree
Male	40-64	City	Junior high school	Married	Worker, employee, service industry personnel	＜999	No	No	No	True	False	True	False	True	True	True	True	True	True	True	True	True	True	True	True	True	True	True	False	True	True	True	True	True	True	True	True	True	True	Mostly disagree	Mostly disagree	Mostly disagree	Mostly disagree	Mostly disagree	Mostly disagree	Mostly disagree	Mostly disagree	Mostly disagree	Mostly disagree
Female	18-39	City	Higher education and above	Married	Medical and health personnel	3000-5999	No	No	No	True	True	False	True	False	True	False	True	False	True	False	True	False	True	False	True	True	False	True	True	True	True	True	True	True	False	True	False	True	True	Mostly disagree	Strongly disagree	Slightly disagree	Slightly disagree	Slightly disagree	Slightly disagree	Slightly disagree	Neutral	Neutral	Strongly disagree
Female	40-64	City	Junior high school	Married	Retiree	1000-2999	No	No	No	True	False	True	False	True	False	True	False	True	False	True	True	False	True	False	True	False	True	False	True	True	True	False	False	True	False	False	True	False	True	Slightly disagree	Mostly disagree	Neutral	Slightly agree	Neutral	Slightly disagree	Neutral	Slightly agree	Slightly disagree	Neutral
Female	18-39	City	Higher education and above	Married	Medical and health personnel	1000-2999	No	No	No	True	True	False	True	True	True	True	False	True	True	True	True	True	True	True	False	True	False	False	False	True	True	True	False	False	True	True	True	True	True	Neutral	Neutral	Neutral	Neutral	Slightly agree	Slightly disagree	Neutral	Neutral	Neutral	Neutral
Female	40-64	City	Higher education and above	Married	Worker, employee, service industry personnel	3000-5999	Yes	No	No	False	False	False	True	True	False	False	True	True	True	True	False	True	True	True	True	False	True	True	True	True	False	True	False	False	True	True	False	True	False	Strongly disagree	Strongly disagree	Mostly disagree	Mostly disagree	Mostly disagree	Slightly disagree	Slightly disagree	Slightly disagree	Strongly disagree	Strongly disagree
Female	40-64	City	Higher education and above	Married	Other workers	＜999	No	No	No	False	False	True	False	True	False	True	False	False	True	True	False	False	True	True	False	True	True	False	False	True	False	False	False	False	True	False	False	True	False	Mostly disagree	Mostly disagree	Mostly disagree	Mostly disagree	Mostly disagree	Mostly disagree	Mostly disagree	Mostly disagree	Mostly disagree	Mostly disagree
Female	40-64	City	Junior high school	Married	Other workers	1000-2999	No	No	Yes	False	True	False	False	True	True	True	False	True	False	True	False	True	True	False	False	True	True	True	True	False	True	True	False	False	False	False	True	True	True	Mostly disagree	Slightly disagree	Neutral	Neutral	Neutral	Slightly disagree	Slightly agree	Slightly agree	Slightly agree	Slightly disagree
Male	40-64	City	Higher education and above	Married	Worker, employee, service industry personnel	3000-5999	No	No	No	False	False	False	True	True	True	True	False	True	False	True	False	True	True	True	True	True	True	True	False	True	False	True	True	True	True	True	False	True	True	Slightly agree	Slightly agree	Slightly agree	Slightly disagree	Neutral	Neutral	Slightly agree	Slightly disagree	Neutral	Slightly disagree
Female	40-64	City	Higher education and above	Married	Other workers	＜999	No	No	No	True	True	True	True	True	True	True	True	True	True	False	True	False	True	True	True	True	True	True	True	True	True	True	True	True	True	True	True	True	True	Neutral	Neutral	Neutral	Neutral	Neutral	Neutral	Neutral	Neutral	Neutral	Neutral
Male	18-39	City	Higher education and above	Married	Medical and health personnel	3000-5999	No	No	No	True	True	True	True	True	True	True	True	True	True	True	True	True	True	True	True	True	True	True	True	True	True	True	True	True	True	True	True	True	True	Neutral	Neutral	Neutral	Neutral	Neutral	Neutral	Neutral	Neutral	Neutral	Neutral
Female	40-64	City	Junior high school	Married	Other workers	＜999	No	No	No	False	False	True	True	False	False	False	True	True	True	False	True	True	True	False	False	True	True	True	True	False	False	False	False	True	True	True	False	True	True	Neutral	Neutral	Neutral	Neutral	Slightly agree	Neutral	Slightly disagree	Slightly agree	Neutral	Slightly disagree
Male	≥65	City	Non-literate or primary	Married	Retiree	3000-5999	No	No	No	True	False	True	False	True	False	True	False	True	True	False	True	True	True	True	False	True	True	False	True	True	True	True	False	True	True	True	True	False	False	Slightly disagree	Neutral	Neutral	Neutral	Neutral	Slightly disagree	Slightly disagree	Neutral	Slightly agree	Slightly disagree
Male	≥65	City	Junior high school	Married	Retiree	1000-2999	No	No	No	True	False	False	True	True	True	True	True	True	True	True	True	True	False	False	True	True	True	True	True	True	True	True	True	True	True	True	True	True	True	Strongly disagree	Strongly disagree	Strongly disagree	Strongly disagree	Strongly disagree	Mostly disagree	Strongly agree	Strongly agree	Strongly agree	Strongly agree
Female	18-39	City	Higher education and above	Unmarried	Other workers	＜999	No	No	No	True	True	False	True	True	True	False	True	True	True	True	False	True	True	True	True	False	True	True	True	True	True	True	True	True	True	True	True	True	True	Slightly agree	Slightly agree	Slightly agree	Slightly agree	Slightly agree	Slightly agree	Slightly agree	Slightly agree	Slightly agree	Slightly agree
Female	18-39	City	Higher education and above	Married	Worker, employee, service industry personnel	3000-5999	No	No	Yes	True	True	True	True	True	True	True	True	True	True	True	True	True	True	True	True	True	True	True	True	True	True	True	True	True	True	True	True	True	True	Mostly disagree	Mostly disagree	Slightly disagree	Slightly disagree	Neutral	Neutral	Slightly disagree	Slightly disagree	Neutral	Slightly disagree
Female	40-64	City	Higher education and above	Married	Medical and health personnel	1000-2999	No	No	No	True	True	True	True	True	True	True	True	True	True	True	True	True	True	True	True	True	True	True	True	True	True	True	True	True	True	True	True	True	True	Neutral	Neutral	Neutral	Neutral	Neutral	Neutral	Neutral	Neutral	Neutral	Neutral
Male	18-39	City	Higher education and above	Married	Worker, employee, service industry personnel	3000-5999	No	No	No	True	True	True	True	False	False	True	False	False	True	True	True	False	True	True	False	False	False	True	True	True	True	False	False	True	False	True	False	False	False	Slightly disagree	Slightly disagree	Slightly agree	Neutral	Slightly disagree	Slightly agree	Neutral	Neutral	Slightly disagree	Neutral
Female	40-64	City	High school	Married	Retiree	1000-2999	No	No	No	False	True	True	True	True	False	False	False	True	True	True	True	True	True	True	False	True	False	True	True	True	True	True	True	True	True	True	True	True	True	Strongly agree	Strongly agree	Strongly disagree	Strongly agree	Strongly agree	Strongly agree	Strongly disagree	Strongly disagree	Strongly agree	Strongly disagree
Male	≥65	City	High school	Divorced	Retiree	＜999	No	No	No	True	True	True	True	True	True	True	True	True	True	True	True	True	True	True	True	True	True	True	True	True	True	True	True	True	True	True	True	True	True	Neutral	Mostly disagree	Slightly disagree	Mostly disagree	Mostly disagree	Slightly disagree	Slightly disagree	Slightly disagree	Slightly disagree	Slightly disagree
Female	40-64	City	High school	Divorced	Retiree	1000-2999	No	No	No	True	True	True	True	True	True	True	True	True	True	True	True	True	True	True	True	True	True	True	False	True	False	True	True	True	True	True	True	True	True	Slightly disagree	Mostly disagree	Strongly disagree	Slightly disagree	Slightly disagree	Slightly disagree	Slightly disagree	Neutral	Slightly disagree	Neutral
Female	18-39	City	Higher education and above	Married	Medical and health personnel	3000-5999	No	No	No	True	True	True	True	True	True	True	False	True	True	True	True	False	True	True	True	True	True	True	True	True	True	True	False	False	True	False	False	True	True	Neutral	Neutral	Neutral	Neutral	Neutral	Neutral	Neutral	Neutral	Neutral	Neutral
Female	18-39	City	Higher education and above	Married	Medical and health personnel	1000-2999	Yes	No	No	True	False	True	False	True	False	True	True	True	True	True	True	True	True	False	False	True	True	True	True	True	True	True	False	False	True	True	False	False	False	Neutral	Neutral	Slightly agree	Neutral	Neutral	Neutral	Neutral	Mostly disagree	Mostly agree	Neutral
Female	18-39	Township	Higher education and above	Married	Medical and health personnel	3000-5999	No	No	No	True	True	True	True	True	True	True	True	True	True	True	True	False	True	True	True	True	True	True	True	True	True	True	True	True	True	True	True	True	False	Slightly disagree	Slightly disagree	Slightly disagree	Slightly disagree	Slightly disagree	Slightly disagree	Slightly disagree	Slightly disagree	Slightly disagree	Slightly disagree
Female	18-39	City	Higher education and above	Married	Medical and health personnel	3000-5999	No	No	No	False	False	True	True	True	True	False	False	True	True	False	True	True	True	False	False	False	True	True	False	True	True	True	True	True	True	True	True	True	True	Neutral	Slightly agree	Slightly agree	Neutral	Neutral	Slightly agree	Neutral	Neutral	Slightly disagree	Strongly agree
Male	≥65	Township	Non-literate or primary	Married	Retiree	3000-5999	No	No	No	True	True	False	False	False	False	False	False	False	False	True	True	True	True	True	True	True	True	True	True	True	False	False	False	False	False	False	False	False	False	Strongly disagree	Mostly disagree	Slightly disagree	Slightly disagree	Slightly disagree	Slightly disagree	Slightly disagree	Slightly disagree	Slightly disagree	Slightly disagree
Female	≥65	Township	Non-literate or primary	Married	Retiree	1000-2999	No	No	No	True	True	True	False	True	False	True	False	True	False	True	False	True	False	True	True	True	True	True	True	True	True	True	True	True	True	True	True	True	True	Mostly disagree	Mostly disagree	Mostly disagree	Mostly disagree	Mostly disagree	Mostly disagree	Mostly disagree	Mostly disagree	Mostly disagree	Mostly disagree
Female	≥65	Township	High school	Married	Retiree	3000-5999	No	No	Yes	True	True	True	True	True	True	True	True	True	True	True	True	True	True	True	True	True	True	True	True	True	True	True	False	True	True	True	False	False	False	Mostly agree	Slightly agree	Mostly agree	Mostly agree	Strongly disagree	Mostly agree	Strongly agree	Mostly agree	Slightly agree	Neutral
Female	40-64	Township	Junior high school	Married	Retiree	1000-2999	No	No	No	True	True	True	True	True	True	True	True	True	True	True	True	True	True	True	True	True	True	True	True	True	True	True	True	True	True	True	True	True	True	Mostly disagree	Mostly disagree	Mostly disagree	Mostly disagree	Mostly disagree	Mostly disagree	Mostly disagree	Mostly disagree	Mostly disagree	Mostly disagree
Female	40-64	Township	High school	Divorced	Retiree	3000-5999	No	No	No	True	True	True	True	True	True	False	False	True	True	False	True	True	True	True	True	True	True	True	False	True	True	True	False	True	True	True	False	False	True	Mostly disagree	Neutral	Strongly disagree	Strongly disagree	Strongly disagree	Slightly disagree	Slightly disagree	Neutral	Slightly disagree	Neutral
Female	≥65	Township	Non-literate or primary	Widowed	Retiree	3000-5999	No	No	No	True	True	True	True	True	True	True	True	True	True	True	True	True	True	True	True	True	True	True	True	True	True	True	True	True	True	True	True	True	True	Mostly disagree	Mostly disagree	Mostly disagree	Mostly disagree	Mostly disagree	Mostly disagree	Mostly disagree	Mostly disagree	Mostly disagree	Mostly disagree
Female	≥65	Township	Non-literate or primary	Married	Farmer	＜999	No	No	No	True	True	True	True	True	True	True	True	True	True	True	True	True	True	True	True	True	True	True	True	True	True	True	True	True	True	True	True	True	True	Neutral	Neutral	Neutral	Neutral	Neutral	Neutral	Neutral	Neutral	Neutral	Neutral
Female	≥65	Township	Non-literate or primary	Widowed	Farmer	1000-2999	No	No	No	True	True	True	True	True	True	True	True	True	True	True	True	True	True	True	True	True	True	True	True	True	True	True	True	True	True	True	True	True	True	Neutral	Neutral	Neutral	Neutral	Neutral	Neutral	Neutral	Neutral	Neutral	Neutral
Female	≥65	Township	Junior high school	Widowed	Farmer	3000-5999	No	No	No	True	True	True	True	True	True	True	True	True	True	True	True	True	True	True	True	True	True	True	True	True	True	True	True	True	True	True	True	True	True	Neutral	Neutral	Neutral	Neutral	Neutral	Neutral	Neutral	Neutral	Neutral	Neutral
Male	≥65	Township	Non-literate or primary	Married	Farmer	1000-2999	No	No	No	True	True	True	True	True	True	True	True	True	True	True	True	True	True	True	True	True	True	True	True	True	True	True	True	True	True	True	True	True	True	Neutral	Neutral	Neutral	Neutral	Neutral	Neutral	Neutral	Neutral	Neutral	Neutral
Female	18-39	Township	Higher education and above	Married	Medical and health personnel	3000-5999	No	No	No	False	True	False	True	True	True	False	True	True	False	False	True	True	True	True	False	True	False	False	True	True	False	False	False	True	False	False	False	False	False	Neutral	Neutral	Neutral	Neutral	Neutral	Neutral	Neutral	Neutral	Neutral	Neutral
Male	≥65	Township	Junior high school	Widowed	Farmer	3000-5999	No	No	No	True	True	True	True	True	True	True	True	True	True	True	True	True	True	True	True	True	True	True	True	True	True	True	True	True	True	True	False	True	True	Neutral	Neutral	Neutral	Neutral	Neutral	Neutral	Neutral	Neutral	Neutral	Neutral
Female	≥65	Township	Non-literate or primary	Married	Farmer	1000-2999	No	No	No	True	True	True	True	True	True	True	True	True	True	True	True	True	True	True	True	True	True	True	True	True	True	True	True	True	True	True	True	True	True	Neutral	Neutral	Neutral	Neutral	Neutral	Neutral	Neutral	Neutral	Neutral	Neutral
Female	≥65	Township	Non-literate or primary	Widowed	Farmer	1000-2999	No	No	No	True	True	True	True	True	True	True	True	True	True	True	True	True	True	True	True	True	True	True	True	True	True	True	True	True	True	True	True	True	True	Neutral	Neutral	Neutral	Neutral	Neutral	Neutral	Neutral	Neutral	Neutral	Neutral
Female	≥65	Township	Non-literate or primary	Widowed	Farmer	1000-2999	No	No	No	True	True	True	True	True	True	True	True	True	True	True	True	True	True	True	True	True	True	True	True	True	True	True	True	True	True	True	True	True	True	Neutral	Neutral	Neutral	Neutral	Neutral	Neutral	Neutral	Neutral	Neutral	Neutral
Male	≥65	Township	Non-literate or primary	Married	Farmer	1000-2999	No	No	No	True	True	True	True	True	True	True	True	True	True	True	True	True	True	True	True	True	True	True	True	True	True	True	True	True	True	True	True	True	True	Neutral	Neutral	Neutral	Neutral	Neutral	Neutral	Neutral	Neutral	Neutral	Neutral
Male	≥65	Township	Non-literate or primary	Married	Farmer	1000-2999	No	No	No	True	True	True	True	True	True	True	True	True	True	True	True	True	True	True	True	True	True	True	True	True	True	True	True	True	True	True	True	True	True	Neutral	Neutral	Neutral	Neutral	Neutral	Neutral	Neutral	Neutral	Neutral	Neutral
Female	≥65	Township	Non-literate or primary	Married	Farmer	1000-2999	No	No	No	True	True	True	True	True	True	True	True	True	True	True	True	True	True	True	True	True	True	True	True	True	True	True	True	True	True	True	True	True	True	Neutral	Neutral	Neutral	Neutral	Neutral	Neutral	Neutral	Neutral	Neutral	Neutral
Female	≥65	Township	Non-literate or primary	Married	Farmer	1000-2999	No	No	Yes	True	True	True	True	True	True	True	True	True	True	True	True	False	True	True	True	True	True	True	True	True	True	True	True	True	False	True	False	True	True	Strongly disagree	Mostly disagree	Strongly disagree	Strongly agree	Strongly disagree	Strongly agree	Strongly agree	Mostly agree	Strongly disagree	Strongly agree
Male	≥65	Township	Non-literate or primary	Married	Farmer	1000-2999	No	No	Yes	True	True	True	True	True	False	True	True	True	True	True	True	True	True	False	True	True	True	True	True	True	False	True	True	True	True	True	True	True	False	Neutral	Neutral	Neutral	Neutral	Neutral	Neutral	Neutral	Neutral	Neutral	Neutral
Female	40-64	Township	Junior high school	Married	Retiree	1000-2999	No	No	No	False	True	True	True	True	True	True	True	True	True	True	True	True	True	True	True	True	True	True	True	True	True	True	True	True	True	True	True	True	True	Mostly disagree	Mostly agree	Mostly disagree	Mostly disagree	Mostly agree	Slightly disagree	Strongly agree	Mostly agree	Strongly agree	Mostly agree
Male	40-64	Township	Junior high school	Married	Other workers	1000-2999	No	No	No	True	True	True	True	True	True	True	True	True	True	True	True	True	True	True	True	True	True	True	True	True	True	True	True	True	True	True	False	False	True	Slightly disagree	Slightly disagree	Slightly agree	Neutral	Neutral	Slightly disagree	Neutral	Strongly agree	Strongly agree	Neutral
Female	40-64	Township	High school	Married	Medical and health personnel	3000-5999	No	No	No	True	True	True	True	True	True	True	True	True	True	True	True	True	True	True	True	True	True	True	True	True	True	True	True	True	True	True	True	True	True	Strongly disagree	Slightly agree	Neutral	Mostly disagree	Neutral	Slightly disagree	Neutral	Slightly disagree	Neutral	Neutral
Male	≥65	Township	Junior high school	Married	Retiree	3000-5999	No	No	Yes	True	True	True	True	True	True	False	True	True	True	True	True	True	True	True	True	True	True	True	True	True	True	True	False	True	True	True	False	True	False	Neutral	Neutral	Neutral	Neutral	Neutral	Neutral	Neutral	Neutral	Neutral	Neutral
Female	≥65	Township	Junior high school	Married	Retiree	3000-5999	No	No	No	True	True	True	True	True	True	False	True	True	True	True	True	True	True	True	True	True	True	True	True	True	True	True	True	True	True	True	True	True	True	Neutral	Neutral	Neutral	Neutral	Neutral	Neutral	Neutral	Neutral	Neutral	Neutral
Female	40-64	Township	High school	Married	Farmer	1000-2999	Yes	No	Yes	True	True	True	True	False	True	False	True	True	True	True	True	True	True	True	True	True	True	True	True	True	True	True	True	True	True	True	True	True	True	Neutral	Neutral	Neutral	Neutral	Neutral	Neutral	Neutral	Neutral	Neutral	Neutral
Male	40-64	Township	Junior high school	Married	Other workers	3000-5999	No	No	No	True	True	True	True	True	True	True	True	True	True	True	True	True	True	True	True	True	True	True	True	True	True	True	True	True	True	True	False	True	True	Neutral	Neutral	Neutral	Neutral	Neutral	Neutral	Neutral	Neutral	Neutral	Neutral
Female	≥65	Township	Non-literate or primary	Married	Other workers	＜999	No	No	No	True	True	True	True	True	True	True	True	True	True	True	True	True	True	True	True	True	True	True	True	True	True	True	True	True	True	True	True	True	True	Neutral	Neutral	Neutral	Neutral	Neutral	Neutral	Neutral	Neutral	Neutral	Neutral
Male	40-64	Township	Junior high school	Married	Worker, employee, service industry personnel	3000-5999	No	No	No	False	True	False	False	False	True	True	True	False	False	True	True	False	True	True	True	False	True	True	True	True	True	False	False	True	True	False	False	True	True	Neutral	Slightly agree	Neutral	Neutral	Neutral	Neutral	Neutral	Neutral	Neutral	Neutral
Male	≥65	Township	Junior high school	Married	Farmer	＜999	No	No	No	True	True	True	True	True	True	True	True	True	True	True	True	True	True	True	True	True	True	True	True	True	True	True	True	True	True	True	True	True	True	Neutral	Neutral	Neutral	Neutral	Neutral	Neutral	Neutral	Neutral	Neutral	Neutral
Female	≥65	Township	Non-literate or primary	Married	Farmer	＜999	No	No	No	True	True	True	True	True	True	True	True	True	True	True	True	True	True	True	True	True	True	True	True	True	True	True	True	True	True	True	True	True	True	Neutral	Neutral	Neutral	Neutral	Neutral	Neutral	Neutral	Neutral	Neutral	Neutral
Female	40-64	City	Non-literate or primary	Married	Other workers	1000-2999	No	No	No	True	True	True	True	True	True	True	True	True	True	True	True	True	True	True	True	True	True	True	True	True	False	True	True	False	True	True	True	True	True	Slightly agree	Neutral	Neutral	Slightly agree	Neutral	Neutral	Neutral	Neutral	Slightly agree	Neutral
Female	18-39	City	Higher education and above	Married	Medical and health personnel	1000-2999	No	No	No	False	False	False	False	True	True	True	True	True	True	True	True	True	True	True	True	True	True	True	True	True	True	True	True	True	True	True	True	True	True	Slightly agree	Neutral	Neutral	Neutral	Neutral	Neutral	Neutral	Neutral	Neutral	Neutral
Male	18-39	City	Higher education and above	Unmarried	Medical and health personnel	3000-5999	No	No	Yes	True	True	True	True	True	True	True	True	True	True	True	True	True	True	True	True	True	True	True	True	True	True	True	True	True	True	True	True	True	True	Mostly agree	Slightly disagree	Neutral	Slightly disagree	Neutral	Slightly disagree	Slightly agree	Slightly disagree	Slightly disagree	Slightly agree
Male	18-39	City	High school	Unmarried	Other workers	1000-2999	No	No	No	True	True	True	True	True	True	False	True	True	True	False	True	True	True	False	False	False	True	True	True	True	True	True	True	False	True	True	False	True	True	Neutral	Slightly agree	Neutral	Neutral	Neutral	Slightly agree	Slightly agree	Slightly agree	Neutral	Neutral
Female	≥65	City	Non-literate or primary	Married	Farmer	＜999	No	No	No	True	True	True	True	True	True	True	True	True	True	True	True	True	True	True	True	True	True	True	True	True	True	True	True	True	True	True	True	True	True	Slightly disagree	Slightly disagree	Slightly disagree	Slightly disagree	Slightly disagree	Slightly disagree	Slightly disagree	Slightly disagree	Slightly disagree	Slightly disagree
Female	40-64	City	High school	Married	Worker, employee, service industry personnel	3000-5999	No	No	No	True	True	True	True	True	True	True	True	True	True	True	True	True	True	True	True	True	True	True	True	True	True	True	True	True	True	True	True	True	True	Mostly agree	Mostly agree	Mostly agree	Mostly agree	Mostly agree	Mostly agree	Mostly agree	Mostly agree	Mostly agree	Mostly agree
Male	18-39	City	Higher education and above	Married	Worker, employee, service industry personnel	≥6000	No	No	No	True	True	True	True	True	True	True	True	True	True	True	True	True	True	True	True	True	True	True	True	True	True	True	True	True	True	True	True	True	True	Mostly agree	Mostly agree	Mostly agree	Mostly agree	Mostly agree	Mostly agree	Mostly agree	Mostly agree	Mostly agree	Mostly agree
Male	18-39	City	Higher education and above	Married	Other workers	≥6000	No	No	No	True	True	False	True	False	True	False	False	True	False	False	False	True	True	True	False	True	False	True	False	False	True	True	False	True	False	True	True	False	False	Mostly disagree	Slightly disagree	Mostly disagree	Mostly disagree	Slightly disagree	Neutral	Slightly agree	Neutral	Slightly disagree	Neutral
Male	18-39	City	Higher education and above	Unmarried	Other workers	≥6000	No	No	No	True	True	True	True	True	True	True	True	True	True	True	True	True	True	True	True	True	True	True	True	True	True	True	True	True	True	True	True	True	True	Neutral	Neutral	Neutral	Neutral	Neutral	Neutral	Neutral	Neutral	Neutral	Neutral
Female	≥65	City	Non-literate or primary	Married	Farmer	＜999	No	No	No	True	True	True	True	True	True	True	True	True	True	True	True	True	True	True	True	True	True	True	True	True	True	True	True	True	True	True	True	True	True	Neutral	Neutral	Neutral	Neutral	Neutral	Neutral	Neutral	Neutral	Neutral	Neutral
Female	18-39	City	Higher education and above	Married	Medical and health personnel	3000-5999	No	No	No	True	True	True	True	False	False	False	True	True	False	True	True	True	True	True	False	True	True	True	True	True	False	True	True	False	True	True	False	True	False	Neutral	Slightly agree	Mostly disagree	Slightly disagree	Neutral	Neutral	Strongly agree	Mostly agree	Mostly agree	Mostly agree
Female	40-64	City	Junior high school	Married	Farmer	1000-2999	No	No	No	True	True	True	True	True	True	True	True	True	True	True	True	True	True	True	True	True	True	True	True	True	True	True	True	True	True	True	True	True	True	Slightly disagree	Slightly disagree	Slightly disagree	Slightly disagree	Slightly disagree	Slightly disagree	Slightly disagree	Slightly disagree	Slightly disagree	Slightly disagree
Female	18-39	City	Higher education and above	Unmarried	Medical and health personnel	3000-5999	No	No	No	True	True	True	True	True	True	True	True	True	True	True	True	True	True	True	True	True	True	True	True	True	True	True	True	True	True	True	True	True	True	Slightly disagree	Slightly disagree	Slightly disagree	Slightly disagree	Slightly disagree	Slightly disagree	Slightly disagree	Slightly disagree	Slightly disagree	Slightly agree
Female	18-39	City	Higher education and above	Married	Worker, employee, service industry personnel	3000-5999	No	No	No	True	True	True	True	True	True	True	True	True	True	False	True	True	True	True	False	True	True	True	True	True	True	True	True	False	True	True	False	True	False	Neutral	Mostly disagree	Slightly agree	Mostly disagree	Mostly disagree	Mostly agree	Strongly agree	Slightly agree	Mostly disagree	Strongly agree
Male	40-64	City	Higher education and above	Married	Other workers	1000-2999	No	No	No	False	True	True	True	True	True	False	True	True	True	False	True	True	True	True	False	False	False	True	True	True	False	True	False	True	True	False	True	False	True	Neutral	Slightly disagree	Slightly agree	Slightly agree	Slightly disagree	Slightly agree	Neutral	Slightly agree	Slightly agree	Slightly agree
Female	18-39	City	Higher education and above	Married	Worker, employee, service industry personnel	3000-5999	No	No	No	True	True	True	True	True	True	True	True	True	True	True	True	True	True	True	True	True	True	True	True	True	True	True	True	True	True	True	True	True	True	Neutral	Neutral	Neutral	Neutral	Neutral	Neutral	Neutral	Neutral	Neutral	Neutral
Female	40-64	City	Higher education and above	Married	Medical and health personnel	≥6000	No	No	Yes	True	True	True	False	False	False	True	True	True	True	True	True	True	True	False	True	True	True	True	True	True	True	True	False	True	True	True	False	True	False	Slightly agree	Neutral	Mostly disagree	Neutral	Neutral	Neutral	Neutral	Neutral	Neutral	Neutral
Male	40-64	City	Higher education and above	Married	Medical and health personnel	≥6000	No	No	Yes	True	True	True	False	False	False	False	True	True	True	False	True	True	True	True	False	False	True	False	True	True	True	True	False	False	True	True	False	True	False	Strongly agree	Mostly agree	Mostly agree	Mostly agree	Neutral	Neutral	Slightly agree	Slightly disagree	Slightly disagree	Strongly agree
Female	40-64	City	Higher education and above	Married	Medical and health personnel	≥6000	No	No	Yes	True	True	True	True	True	True	True	True	True	True	False	True	False	True	True	True	True	True	True	True	True	True	True	True	True	True	True	True	True	False	Strongly disagree	Mostly disagree	Strongly disagree	Mostly disagree	Mostly disagree	Mostly disagree	Mostly disagree	Mostly disagree	Mostly disagree	Mostly disagree
Male	40-64	City	Higher education and above	Married	Worker, employee, service industry personnel	≥6000	No	No	No	False	True	True	True	True	False	True	False	True	False	True	True	True	False	False	True	True	True	True	True	False	False	True	False	True	True	False	False	False	True	Slightly disagree	Neutral	Slightly agree	Slightly agree	Neutral	Slightly disagree	Neutral	Neutral	Mostly disagree	Neutral
Female	40-64	City	Higher education and above	Married	Medical and health personnel	≥6000	No	No	No	True	True	True	True	False	False	False	False	True	False	True	True	False	True	True	True	True	True	False	True	True	True	True	False	False	True	True	False	True	False	Strongly agree	Slightly disagree	Slightly agree	Neutral	Neutral	Neutral	Slightly disagree	Slightly disagree	Slightly agree	Neutral
Female	18-39	Township	Higher education and above	Unmarried	Medical and health personnel	3000-5999	No	No	No	True	False	True	True	True	False	False	True	True	True	False	True	True	True	True	False	True	True	True	True	True	True	True	False	True	True	True	False	False	False	Neutral	Neutral	Slightly agree	Slightly agree	Slightly agree	Slightly disagree	Slightly agree	Neutral	Slightly agree	Slightly agree
Male	40-64	Township	Higher education and above	Divorced	Worker, employee, service industry personnel	3000-5999	No	No	No	True	False	True	True	True	True	False	True	True	True	False	True	True	True	True	True	True	True	True	True	True	True	True	False	True	True	False	True	True	True	Mostly disagree	Neutral	Mostly disagree	Mostly disagree	Mostly agree	Mostly disagree	Slightly agree	Neutral	Neutral	Slightly agree
Female	40-64	City	Non-literate or primary	Married	Retiree	1000-2999	No	No	No	True	True	True	True	True	True	True	True	True	True	True	True	True	True	True	True	True	True	False	True	True	True	True	True	True	True	True	False	False	False	Slightly agree	Slightly agree	Slightly agree	Slightly agree	Slightly agree	Slightly agree	Slightly disagree	Slightly agree	Slightly disagree	Slightly disagree
Female	18-39	Township	Higher education and above	Married	Other workers	1000-2999	No	No	No	False	True	True	True	True	True	True	True	True	True	True	True	True	True	True	True	True	True	True	True	True	True	True	True	True	True	True	True	True	True	Neutral	Neutral	Neutral	Neutral	Neutral	Neutral	Neutral	Neutral	Neutral	Neutral
Female	40-64	City	Higher education and above	Married	Retiree	≥6000	No	No	No	True	True	True	False	False	False	False	False	True	False	False	True	True	True	True	False	False	False	True	False	True	False	False	True	False	False	False	False	False	False	Mostly agree	Slightly agree	Mostly agree	Slightly agree	Slightly agree	Slightly agree	Neutral	Mostly agree	Slightly agree	Slightly agree
Male	18-39	Township	High school	Married	Other workers	3000-5999	No	No	No	True	True	True	True	False	False	True	True	True	True	False	True	False	True	True	False	True	True	True	True	True	True	True	True	True	True	True	True	True	True	Neutral	Neutral	Neutral	Neutral	Neutral	Neutral	Neutral	Neutral	Neutral	Neutral
Male	≥65	City	High school	Widowed	Retiree	3000-5999	No	No	No	False	False	True	False	False	False	True	False	False	False	False	False	True	True	False	False	True	False	False	False	True	False	False	False	False	False	False	False	True	False	Slightly agree	Slightly agree	Slightly agree	Slightly agree	Neutral	Neutral	Neutral	Neutral	Slightly agree	Neutral
Female	18-39	Township	High school	Married	Worker, employee, service industry personnel	3000-5999	No	No	No	True	True	True	True	True	False	True	True	True	True	True	True	True	True	True	True	True	True	True	True	True	True	True	False	False	True	True	False	True	False	Neutral	Neutral	Strongly disagree	Strongly disagree	Neutral	Strongly disagree	Strongly agree	Mostly agree	Slightly agree	Strongly agree
Female	40-64	Township	Junior high school	Married	Retiree	3000-5999	No	No	No	True	True	True	True	False	True	False	False	True	True	True	False	True	True	True	True	True	True	True	True	True	True	True	True	True	False	True	False	True	True	Strongly disagree	Slightly agree	Strongly disagree	Mostly disagree	Strongly agree	Slightly agree	Slightly agree	Mostly disagree	Neutral	Slightly agree
Male	18-39	Township	Higher education and above	Married	Worker, employee, service industry personnel	＜999	No	No	No	True	True	True	False	True	True	True	True	True	True	False	True	True	True	False	True	True	True	False	True	True	True	True	False	False	True	True	True	False	True	Slightly disagree	Neutral	Slightly disagree	Slightly disagree	Slightly disagree	Neutral	Slightly disagree	Slightly disagree	Neutral	Neutral
Male	18-39	City	Higher education and above	Unmarried	Worker, employee, service industry personnel	≥6000	No	No	No	True	True	True	True	True	True	True	True	True	True	True	True	True	True	True	True	True	True	True	True	True	True	True	True	True	True	True	True	True	True	Strongly disagree	Strongly disagree	Strongly disagree	Strongly disagree	Strongly disagree	Strongly disagree	Strongly disagree	Strongly disagree	Strongly disagree	Strongly disagree
Male	18-39	Township	Higher education and above	Unmarried	unemployed individuals	＜999	Yes	No	No	False	True	True	False	True	False	True	True	True	False	True	True	True	True	True	True	True	True	True	True	True	True	True	True	False	True	True	False	True	False	Mostly disagree	Mostly disagree	Strongly disagree	Mostly disagree	Mostly disagree	Strongly disagree	Mostly disagree	Slightly disagree	Neutral	Slightly disagree
Female	18-39	Township	Higher education and above	Married	Other workers	3000-5999	No	No	No	True	True	True	True	True	False	True	True	True	True	False	True	True	True	True	False	True	True	True	True	True	True	False	True	True	True	True	True	True	False	Neutral	Neutral	Neutral	Neutral	Neutral	Neutral	Neutral	Neutral	Neutral	Neutral
Female	≥65	Township	High school	Married	Other workers	3000-5999	No	No	No	True	True	False	False	False	False	False	False	True	True	False	False	True	False	True	False	True	True	False	False	False	True	False	False	False	False	False	False	False	True	Neutral	Slightly disagree	Slightly agree	Slightly agree	Strongly disagree	Strongly disagree	Neutral	Strongly agree	Neutral	Neutral
Female	40-64	Township	Junior high school	Married	Farmer	1000-2999	No	No	No	True	True	True	True	True	True	True	True	True	True	True	True	True	True	True	True	True	True	True	True	True	True	True	True	True	True	True	True	True	True	Slightly agree	Slightly agree	Slightly agree	Neutral	Slightly agree	Slightly agree	Slightly agree	Slightly agree	Slightly agree	Slightly agree
Male	18-39	Township	Higher education and above	Married	Farmer	1000-2999	No	No	No	True	True	True	True	True	True	True	True	True	True	True	True	True	True	True	True	True	True	True	True	True	True	True	True	True	True	True	True	True	True	Strongly disagree	Strongly disagree	Strongly disagree	Strongly disagree	Strongly disagree	Strongly disagree	Strongly disagree	Strongly disagree	Strongly disagree	Strongly disagree
Female	40-64	Township	Junior high school	Married	Farmer	1000-2999	No	No	No	True	False	True	False	True	True	True	True	True	True	True	True	True	True	True	False	True	True	True	True	True	True	True	True	False	True	True	False	True	True	Neutral	Strongly disagree	Strongly disagree	Neutral	Neutral	Neutral	Mostly agree	Mostly agree	Mostly disagree	Slightly agree
Female	≥65	Township	Non-literate or primary	Widowed	Farmer	1000-2999	No	No	No	False	True	False	True	False	False	False	False	False	True	False	False	False	False	True	False	False	True	True	False	True	False	False	False	False	False	False	False	False	False	Neutral	Neutral	Neutral	Neutral	Neutral	Neutral	Neutral	Neutral	Neutral	Neutral
Female	≥65	City	High school	Married	Retiree	3000-5999	No	No	No	False	False	True	False	True	False	True	True	False	False	True	True	True	False	False	True	False	False	True	True	False	False	True	True	False	False	True	False	True	False	Neutral	Neutral	Neutral	Neutral	Neutral	Neutral	Neutral	Neutral	Neutral	Neutral
Female	40-64	Township	Higher education and above	Divorced	Farmer	1000-2999	No	No	No	False	True	False	False	True	True	True	False	True	False	False	True	False	True	True	True	True	False	False	False	True	False	False	False	True	False	False	False	True	True	Slightly disagree	Slightly disagree	Mostly disagree	Strongly disagree	Strongly agree	Strongly agree	Neutral	Neutral	Neutral	Strongly agree
Male	40-64	Township	Higher education and above	Married	Medical and health personnel	1000-2999	No	No	No	True	True	True	True	True	True	True	True	True	True	True	True	True	True	True	True	True	True	True	True	True	True	True	True	True	True	True	True	True	True	Neutral	Neutral	Neutral	Neutral	Neutral	Neutral	Neutral	Neutral	Neutral	Neutral
Female	≥65	Township	Non-literate or primary	Married	Farmer	＜999	Yes	No	No	True	True	True	False	False	True	False	False	True	True	False	True	False	True	True	True	True	True	False	True	True	True	True	False	True	False	True	False	True	False	Strongly disagree	Slightly disagree	Slightly agree	Slightly agree	Mostly disagree	Slightly disagree	Slightly agree	Mostly disagree	Mostly disagree	Mostly agree
Female	18-39	Township	Higher education and above	Divorced	Medical and health personnel	3000-5999	No	No	No	True	True	True	True	True	True	True	True	True	True	True	True	False	True	True	True	True	True	True	True	True	True	True	True	True	True	True	True	True	True	Mostly agree	Strongly disagree	Strongly agree	Strongly agree	Strongly agree	Strongly disagree	Strongly agree	Strongly agree	Strongly disagree	Strongly agree
Female	40-64	City	Higher education and above	Married	Medical and health personnel	≥6000	No	No	No	True	False	True	False	True	False	False	False	True	False	False	False	True	False	False	False	False	False	False	False	True	False	False	False	False	False	False	False	False	False	Neutral	Neutral	Neutral	Neutral	Neutral	Neutral	Neutral	Neutral	Neutral	Neutral
Female	40-64	Township	High school	Married	Other workers	1000-2999	No	No	No	False	False	False	False	True	False	False	False	False	False	False	False	True	True	True	True	False	True	False	False	False	False	False	False	True	False	True	False	True	True	Slightly disagree	Slightly disagree	Slightly disagree	Slightly disagree	Mostly disagree	Strongly agree	Slightly agree	Strongly agree	Neutral	Slightly disagree
Male	≥65	Township	Non-literate or primary	Married	Farmer	＜999	No	No	No	True	True	False	True	False	True	False	False	True	True	False	True	False	True	True	True	True	True	False	True	True	True	True	False	False	False	False	False	True	False	Mostly disagree	Slightly disagree	Strongly disagree	Slightly agree	Slightly agree	Mostly agree	Strongly agree	Slightly agree	Mostly agree	Strongly agree
Male	18-39	Township	High school	Unmarried	Medical and health personnel	3000-5999	No	No	No	True	True	True	True	True	True	True	True	True	True	False	True	False	True	True	False	True	True	True	True	True	True	True	False	True	True	True	False	True	False	Slightly agree	Mostly agree	Neutral	Mostly disagree	Slightly disagree	Mostly agree	Neutral	Neutral	Mostly agree	Strongly agree
Female	40-64	Township	Higher education and above	Married	Worker, employee, service industry personnel	≥6000	No	No	No	False	True	True	False	True	True	False	True	True	True	False	True	True	True	True	True	True	True	True	True	True	True	True	False	True	True	True	False	True	False	Mostly disagree	Neutral	Slightly agree	Strongly disagree	Strongly disagree	Slightly agree	Strongly agree	Slightly disagree	Slightly disagree	Neutral
Female	18-39	Township	Higher education and above	Unmarried	Other workers	1000-2999	No	No	Yes	True	False	False	False	True	False	False	False	True	True	False	False	False	True	True	False	True	False	False	False	True	True	True	True	False	True	True	False	True	False	Mostly disagree	Strongly disagree	Mostly disagree	Slightly disagree	Neutral	Slightly disagree	Slightly disagree	Slightly disagree	Neutral	Neutral
Male	18-39	Township	High school	Unmarried	Worker, employee, service industry personnel	1000-2999	No	No	No	True	True	True	False	False	False	True	False	False	True	False	False	False	False	True	False	True	True	False	True	True	True	True	True	False	True	True	False	True	True	Neutral	Slightly disagree	Neutral	Neutral	Neutral	Neutral	Neutral	Neutral	Neutral	Neutral
Female	40-64	Township	Junior high school	Married	Other workers	＜999	No	No	No	False	True	True	False	False	False	False	True	False	False	True	True	False	False	False	True	True	True	True	True	True	False	True	True	True	True	False	False	False	True	Strongly agree	Strongly agree	Strongly agree	Strongly agree	Strongly agree	Strongly agree	Strongly agree	Strongly agree	Strongly agree	Strongly agree
Male	18-39	Township	Higher education and above	Married	Medical and health personnel	1000-2999	No	No	Yes	True	True	True	True	True	True	True	True	True	True	True	True	True	True	True	True	True	True	True	True	True	True	True	True	True	True	True	True	True	True	Mostly agree	Neutral	Neutral	Neutral	Slightly disagree	Neutral	Slightly disagree	Slightly agree	Neutral	Slightly agree
Female	18-39	Township	Higher education and above	Married	Medical and health personnel	3000-5999	No	No	No	True	True	True	True	True	True	True	True	True	True	True	True	True	True	True	True	True	True	True	True	True	True	True	True	True	True	True	True	True	True	Mostly agree	Mostly agree	Mostly agree	Mostly agree	Mostly agree	Mostly agree	Mostly agree	Mostly agree	Mostly agree	Mostly agree
Male	18-39	Township	Higher education and above	Married	Worker, employee, service industry personnel	3000-5999	Yes	Yes	No	False	True	True	True	False	True	False	False	True	True	False	True	False	True	True	True	True	True	False	False	True	True	True	False	False	False	True	False	True	False	Mostly disagree	Mostly disagree	Strongly disagree	Strongly disagree	Neutral	Strongly disagree	Strongly agree	Neutral	Strongly disagree	Strongly agree
Female	18-39	Township	Higher education and above	Married	Medical and health personnel	3000-5999	No	No	No	True	True	True	True	True	False	False	True	True	True	True	True	False	True	True	False	True	True	True	True	True	True	True	True	False	True	True	False	False	True	Strongly agree	Strongly disagree	Strongly agree	Neutral	Neutral	Slightly agree	Strongly agree	Neutral	Strongly disagree	Strongly agree
Female	18-39	Township	Higher education and above	Married	Medical and health personnel	3000-5999	No	No	Yes	True	True	True	False	False	False	False	True	True	True	False	True	True	True	True	False	True	True	False	False	True	True	True	False	True	True	True	False	True	False	Neutral	Strongly disagree	Strongly agree	Mostly agree	Strongly agree	Strongly disagree	Strongly agree	Mostly disagree	Mostly disagree	Mostly agree
Female	40-64	Township	High school	Married	Other workers	1000-2999	No	No	No	True	False	True	True	False	True	False	False	True	True	False	True	True	True	True	True	True	False	True	True	True	True	True	False	False	False	True	False	True	False	Mostly disagree	Slightly disagree	Mostly disagree	Strongly disagree	Strongly disagree	Neutral	Strongly agree	Strongly agree	Strongly disagree	Strongly agree
Male	40-64	Township	Higher education and above	Married	Medical and health personnel	≥6000	No	No	Yes	False	True	False	False	False	False	False	False	False	True	False	True	False	True	True	True	True	True	True	True	True	True	True	True	True	True	True	True	True	True	Mostly disagree	Strongly disagree	Strongly disagree	Strongly disagree	Slightly disagree	Mostly disagree	Mostly disagree	Mostly disagree	Mostly disagree	Mostly disagree
Female	18-39	Township	Higher education and above	Married	Farmer	1000-2999	No	No	No	True	True	False	True	True	True	False	True	True	True	False	True	True	True	True	False	True	True	True	True	True	False	False	False	False	True	True	False	False	False	Neutral	Neutral	Neutral	Neutral	Neutral	Neutral	Neutral	Neutral	Neutral	Neutral
Male	40-64	Township	High school	Married	Other workers	1000-2999	No	No	No	True	False	True	True	False	True	False	False	True	True	False	True	True	True	False	True	True	False	False	True	True	True	True	True	False	True	True	False	True	False	Slightly disagree	Slightly agree	Strongly disagree	Strongly disagree	Strongly disagree	Neutral	Strongly agree	Strongly agree	Slightly agree	Strongly agree
Female	40-64	Township	Junior high school	Married	Farmer	＜999	No	No	No	True	False	False	True	False	False	True	False	True	True	False	False	True	True	True	False	False	True	False	True	True	True	True	True	True	True	True	True	True	True	Neutral	Neutral	Neutral	Slightly agree	Slightly agree	Slightly disagree	Neutral	Slightly agree	Slightly disagree	Slightly agree
Male	40-64	Township	Junior high school	Married	Farmer	＜999	No	No	No	True	True	True	True	True	True	True	True	True	False	False	False	False	True	False	True	True	True	True	False	False	True	True	True	False	False	True	False	False	True	Slightly disagree	Neutral	Slightly disagree	Slightly disagree	Neutral	Slightly agree	Slightly disagree	Neutral	Neutral	Neutral
Female	18-39	Township	Higher education and above	Married	Other workers	3000-5999	No	No	No	False	True	True	True	True	True	True	True	True	True	False	True	True	True	True	True	True	True	True	True	True	True	True	True	True	True	True	True	True	True	Neutral	Neutral	Neutral	Neutral	Neutral	Neutral	Neutral	Neutral	Neutral	Neutral
Female	≥65	Township	Junior high school	Widowed	Retiree	1000-2999	Yes	No	No	True	True	True	True	False	True	True	True	False	False	True	False	False	True	False	False	True	True	True	False	False	True	True	True	True	True	False	False	True	True	Slightly disagree	Slightly disagree	Slightly disagree	Slightly disagree	Slightly disagree	Slightly disagree	Slightly disagree	Slightly disagree	Slightly disagree	Slightly disagree
Female	40-64	Township	Higher education and above	Married	Medical and health personnel	≥6000	No	No	Yes	True	True	False	True	True	False	False	True	True	True	False	True	False	True	True	False	True	False	True	True	True	False	True	False	False	False	False	False	True	True	Strongly disagree	Slightly disagree	Strongly disagree	Neutral	Strongly disagree	Strongly agree	Mostly agree	Mostly agree	Strongly agree	Mostly agree
Male	≥65	Township	High school	Widowed	Retiree	3000-5999	No	No	No	False	True	False	True	False	False	True	True	True	False	False	True	False	True	False	False	False	True	True	True	True	True	True	True	True	True	True	False	False	True	Strongly disagree	Strongly agree	Strongly disagree	Neutral	Strongly disagree	Strongly agree	Neutral	Strongly agree	Strongly agree	Mostly agree
Female	40-64	Township	Higher education and above	Married	Worker, employee, service industry personnel	3000-5999	Yes	No	No	True	True	False	False	True	True	False	True	True	True	False	False	True	True	True	True	True	False	False	False	True	True	True	True	True	True	True	False	True	False	Strongly disagree	Neutral	Neutral	Neutral	Neutral	Neutral	Neutral	Neutral	Neutral	Neutral
Male	40-64	Township	High school	Unmarried	unemployed individuals	＜999	No	No	No	False	True	False	True	True	False	True	False	True	False	False	True	False	True	True	False	False	True	True	False	True	False	True	False	False	True	False	False	True	False	Mostly agree	Strongly agree	Strongly disagree	Neutral	Strongly disagree	Strongly agree	Mostly agree	Strongly agree	Mostly agree	Mostly agree
Female	40-64	Township	Non-literate or primary	Married	unemployed individuals	1000-2999	No	No	No	True	True	True	True	True	True	True	False	True	True	True	True	False	True	True	True	True	True	True	True	True	True	True	True	True	True	True	False	True	True	Slightly agree	Mostly disagree	Slightly agree	Slightly agree	Slightly agree	Slightly disagree	Slightly agree	Slightly agree	Neutral	Slightly agree
Female	18-39	City	Higher education and above	Unmarried	Other workers	3000-5999	No	No	No	False	False	True	True	False	True	False	False	True	False	False	True	True	True	False	False	False	False	False	False	True	False	False	False	False	True	True	False	True	False	Neutral	Slightly agree	Neutral	Neutral	Neutral	Neutral	Slightly agree	Strongly agree	Neutral	Neutral
Female	40-64	City	Junior high school	Married	Farmer	1000-2999	No	No	No	True	True	True	True	False	True	True	True	True	True	True	True	False	True	True	True	True	True	True	True	True	True	True	True	True	True	True	True	True	True	Strongly disagree	Strongly agree	Strongly disagree	Strongly disagree	Strongly disagree	Strongly agree	Strongly agree	Strongly agree	Strongly agree	Strongly agree
Female	40-64	Township	Higher education and above	Married	Medical and health personnel	3000-5999	No	No	No	True	True	True	True	True	False	False	True	True	True	True	True	True	True	False	False	True	True	True	True	True	True	True	False	False	True	True	False	False	False	Strongly disagree	Neutral	Slightly agree	Neutral	Slightly disagree	Slightly agree	Mostly disagree	Mostly agree	Strongly agree	Mostly agree
Male	18-39	Township	Higher education and above	Unmarried	Other workers	1000-2999	No	No	Yes	True	True	False	False	True	True	False	False	True	True	False	True	True	True	True	False	True	True	True	True	True	True	False	False	False	True	True	False	False	True	Neutral	Neutral	Neutral	Neutral	Neutral	Neutral	Neutral	Neutral	Neutral	Neutral
Female	18-39	Township	Higher education and above	Married	Medical and health personnel	≥6000	No	No	No	True	True	True	True	True	False	True	True	True	True	True	True	True	True	True	True	False	True	True	True	False	True	True	False	False	True	True	False	False	True	Neutral	Neutral	Slightly agree	Slightly agree	Slightly disagree	Slightly agree	Slightly agree	Slightly agree	Slightly agree	Slightly agree
Female	18-39	Township	Higher education and above	Married	Medical and health personnel	3000-5999	No	No	No	True	True	True	True	True	True	True	True	True	True	True	True	True	True	True	True	True	True	True	True	True	True	True	True	True	True	True	True	True	True	Neutral	Neutral	Neutral	Neutral	Neutral	Neutral	Neutral	Neutral	Neutral	Neutral
Male	18-39	City	Higher education and above	Married	Other workers	3000-5999	No	No	No	False	False	False	True	True	True	True	True	True	False	True	True	False	True	True	True	True	True	True	True	True	True	True	True	False	True	True	True	True	True	Neutral	Neutral	Neutral	Neutral	Neutral	Neutral	Neutral	Neutral	Neutral	Neutral
Female	40-64	City	Junior high school	Married	Worker, employee, service industry personnel	1000-2999	No	No	No	True	True	True	True	True	True	True	True	True	True	False	True	False	True	True	True	True	True	True	True	True	True	True	True	True	True	True	True	True	True	Mostly agree	Mostly agree	Mostly agree	Mostly agree	Mostly agree	Mostly agree	Mostly agree	Mostly agree	Mostly agree	Mostly agree
Male	≥65	Township	Non-literate or primary	Married	Farmer	1000-2999	No	No	No	True	True	True	True	True	False	True	True	True	True	False	True	True	False	True	True	False	True	True	True	True	True	True	False	True	True	True	True	True	True	Mostly disagree	Mostly disagree	Mostly disagree	Slightly disagree	Mostly disagree	Mostly disagree	Slightly disagree	Mostly disagree	Slightly disagree	Mostly disagree
Female	≥65	Township	Junior high school	Married	Other workers	3000-5999	No	No	No	True	True	True	True	True	True	True	False	True	True	True	True	True	True	True	False	True	False	True	True	True	True	True	True	True	True	True	True	True	True	Neutral	Neutral	Neutral	Neutral	Neutral	Neutral	Neutral	Neutral	Neutral	Neutral
Female	40-64	Township	Non-literate or primary	Married	Other workers	1000-2999	No	No	No	True	True	True	False	True	False	True	True	True	True	True	False	True	True	True	True	True	True	False	True	True	True	False	False	True	True	True	True	False	True	Slightly disagree	Slightly disagree	Slightly disagree	Mostly disagree	Neutral	Neutral	Slightly disagree	Slightly disagree	Slightly disagree	Slightly disagree
Female	40-64	Township	Junior high school	Married	unemployed individuals	3000-5999	No	No	No	True	True	True	True	True	True	True	True	True	True	True	True	True	True	True	True	True	True	True	True	True	True	True	True	True	True	True	True	True	True	Neutral	Neutral	Neutral	Neutral	Neutral	Neutral	Neutral	Neutral	Neutral	Neutral
Male	18-39	City	Higher education and above	Unmarried	unemployed individuals	≥6000	No	No	No	False	False	False	False	False	False	False	False	False	False	False	False	False	False	False	False	False	False	False	False	False	False	False	False	False	False	False	False	False	False	Strongly agree	Strongly agree	Strongly agree	Strongly agree	Strongly agree	Strongly agree	Strongly agree	Strongly agree	Strongly agree	Strongly agree
Male	40-64	Township	Junior high school	Married	Other workers	3000-5999	Yes	Yes	No	True	True	True	True	True	True	True	True	False	True	True	False	True	True	True	True	True	True	True	True	True	True	True	True	True	True	True	True	True	True	Neutral	Neutral	Neutral	Neutral	Neutral	Neutral	Neutral	Neutral	Neutral	Neutral
Male	18-39	City	Higher education and above	Married	Worker, employee, service industry personnel	＜999	No	No	No	True	True	True	True	True	True	True	True	True	True	True	True	True	True	True	True	True	True	True	True	True	True	True	True	True	True	True	True	True	True	Neutral	Neutral	Neutral	Neutral	Neutral	Neutral	Neutral	Neutral	Neutral	Neutral
Female	≥65	Township	Junior high school	Married	Retiree	1000-2999	No	No	No	True	True	True	True	True	True	True	True	True	True	True	True	True	True	True	True	True	True	True	True	True	True	True	True	True	True	True	True	True	True	Neutral	Neutral	Neutral	Neutral	Neutral	Neutral	Neutral	Neutral	Neutral	Neutral
Female	≥65	City	Junior high school	Widowed	Worker, employee, service industry personnel	3000-5999	No	No	No	True	True	True	True	False	True	False	True	True	True	False	False	True	False	False	False	True	True	True	False	False	False	False	False	False	False	False	False	True	True	Slightly disagree	Neutral	Slightly agree	Slightly agree	Neutral	Slightly disagree	Neutral	Neutral	Neutral	Neutral
Female	40-64	Township	High school	Married	Other workers	3000-5999	No	No	No	True	True	True	True	True	True	True	True	True	True	True	True	False	True	True	True	True	False	True	True	True	True	True	True	True	True	True	True	True	True	Neutral	Neutral	Neutral	Neutral	Neutral	Neutral	Neutral	Neutral	Neutral	Neutral
Male	40-64	Township	Junior high school	Married	Other workers	3000-5999	No	No	No	True	True	False	True	True	True	True	False	True	True	True	False	False	True	True	True	True	True	True	True	True	True	True	True	True	True	True	True	True	True	Neutral	Neutral	Neutral	Neutral	Neutral	Neutral	Neutral	Neutral	Neutral	Neutral
Female	≥65	Township	Non-literate or primary	Widowed	Farmer	1000-2999	No	No	No	True	True	True	False	False	False	True	False	False	True	True	False	True	True	False	True	True	False	True	False	True	True	True	False	False	False	True	True	True	False	Neutral	Mostly agree	Slightly disagree	Neutral	Slightly disagree	Slightly disagree	Mostly agree	Slightly disagree	Slightly disagree	Mostly agree
Female	≥65	Township	Non-literate or primary	Married	Retiree	1000-2999	No	No	No	True	False	True	False	False	True	False	True	True	True	True	True	True	True	True	True	True	True	False	True	True	True	True	True	True	True	False	False	False	True	Neutral	Neutral	Neutral	Slightly disagree	Slightly disagree	Slightly disagree	Slightly disagree	Slightly disagree	Slightly disagree	Slightly disagree
Male	18-39	City	Higher education and above	Unmarried	Worker, employee, service industry personnel	3000-5999	Yes	No	No	True	False	True	True	False	True	True	False	True	True	True	True	True	True	True	True	True	True	True	False	True	False	True	False	False	True	True	False	True	False	Neutral	Neutral	Neutral	Neutral	Neutral	Neutral	Strongly agree	Mostly agree	Neutral	Neutral
Female	≥65	Township	Non-literate or primary	Married	unemployed individuals	3000-5999	No	No	No	True	True	True	True	True	True	True	True	True	True	True	True	True	True	True	True	True	True	True	True	True	True	True	True	True	True	True	True	True	True	Neutral	Neutral	Neutral	Neutral	Neutral	Neutral	Neutral	Neutral	Neutral	Neutral
Female	18-39	City	Higher education and above	Married	Other workers	1000-2999	No	No	No	True	True	True	False	False	True	True	True	True	True	True	True	True	True	True	True	True	True	True	True	True	True	True	True	True	True	True	True	True	True	Strongly disagree	Strongly disagree	Strongly disagree	Strongly disagree	Strongly disagree	Strongly disagree	Strongly disagree	Strongly disagree	Strongly disagree	Strongly disagree
Male	40-64	City	Higher education and above	Married	Worker, employee, service industry personnel	≥6000	No	No	No	True	True	True	False	False	False	False	False	False	True	True	True	True	True	False	False	True	True	True	True	True	True	True	True	True	True	True	True	True	True	Neutral	Neutral	Neutral	Neutral	Neutral	Neutral	Neutral	Neutral	Neutral	Neutral
Female	40-64	Township	Non-literate or primary	Married	Retiree	1000-2999	No	No	No	True	True	True	True	True	True	True	True	False	False	True	True	True	True	True	True	False	False	False	True	False	True	True	True	True	True	True	True	False	False	Slightly disagree	Slightly disagree	Slightly agree	Slightly agree	Slightly agree	Slightly agree	Slightly agree	Neutral	Slightly agree	Slightly agree
Female	40-64	Township	Junior high school	Married	Other workers	3000-5999	No	No	No	True	True	True	True	True	True	True	True	True	True	True	True	True	True	True	True	True	False	True	True	True	False	True	True	True	True	True	True	True	True	Neutral	Neutral	Neutral	Neutral	Neutral	Neutral	Neutral	Neutral	Neutral	Neutral
Female	18-39	City	Higher education and above	Unmarried	Other workers	1000-2999	No	No	No	True	True	False	True	True	True	True	True	True	True	False	True	True	True	True	True	True	True	True	True	True	True	True	True	False	False	False	False	False	True	Neutral	Neutral	Neutral	Neutral	Neutral	Neutral	Neutral	Neutral	Neutral	Neutral
Female	≥65	Township	Non-literate or primary	Married	Farmer	＜999	No	No	No	True	True	True	True	True	True	True	True	True	True	True	True	True	True	True	True	True	True	True	True	True	True	True	True	True	True	True	True	True	True	Neutral	Neutral	Neutral	Neutral	Neutral	Neutral	Neutral	Strongly agree	Neutral	Neutral
Female	≥65	Township	Non-literate or primary	Married	Retiree	1000-2999	No	No	No	True	True	True	True	False	True	True	False	True	True	True	True	True	False	False	False	False	False	False	False	True	False	True	False	True	False	True	False	True	False	Slightly agree	Slightly agree	Slightly agree	Neutral	Neutral	Neutral	Neutral	Neutral	Neutral	Slightly agree
Female	18-39	Township	Higher education and above	Unmarried	Medical and health personnel	3000-5999	No	No	Yes	True	False	True	True	True	True	False	False	True	True	True	True	True	True	True	True	True	True	True	True	True	True	True	False	True	True	True	False	True	False	Neutral	Strongly disagree	Neutral	Neutral	Strongly agree	Strongly disagree	Strongly agree	Neutral	Neutral	Neutral
Male	18-39	Township	Higher education and above	Unmarried	Medical and health personnel	3000-5999	No	No	No	True	True	False	True	False	True	False	False	True	True	False	True	True	True	True	False	False	True	True	True	True	False	False	False	True	True	False	False	False	True	Neutral	Slightly disagree	Mostly disagree	Mostly agree	Neutral	Neutral	Slightly agree	Neutral	Neutral	Neutral
Female	≥65	Township	Non-literate or primary	Married	Farmer	＜999	No	No	No	True	True	True	True	True	True	True	True	True	True	True	True	True	True	True	True	True	True	True	True	True	True	True	True	True	True	True	True	True	True	Neutral	Neutral	Neutral	Neutral	Neutral	Neutral	Neutral	Neutral	Neutral	Neutral
Female	40-64	City	Non-literate or primary	Married	Farmer	＜999	No	No	No	True	False	False	True	True	False	True	True	True	True	False	False	False	True	True	True	True	True	False	False	False	False	True	True	True	False	False	False	False	False	Strongly disagree	Strongly agree	Neutral	Neutral	Neutral	Neutral	Neutral	Neutral	Slightly disagree	Neutral
Female	40-64	City	Junior high school	Married	Other workers	3000-5999	No	No	No	True	True	True	True	True	True	True	True	True	True	True	True	True	True	True	True	True	True	True	True	True	True	True	False	True	True	False	False	True	True	Strongly disagree	Strongly disagree	Neutral	Strongly disagree	Strongly disagree	Strongly disagree	Neutral	Neutral	Neutral	Strongly disagree
Female	≥65	Township	Non-literate or primary	Married	Farmer	＜999	No	No	No	True	True	False	False	True	False	True	True	False	True	True	False	True	False	False	True	False	False	False	True	True	True	True	True	True	False	False	True	True	True	Neutral	Slightly agree	Neutral	Slightly disagree	Neutral	Neutral	Slightly disagree	Slightly agree	Neutral	Slightly disagree
Female	≥65	Township	Non-literate or primary	Married	Farmer	＜999	No	No	No	True	True	True	True	True	True	True	True	True	True	True	True	True	True	True	True	True	True	True	True	True	True	True	True	True	True	True	True	True	True	Neutral	Neutral	Neutral	Neutral	Neutral	Neutral	Neutral	Neutral	Neutral	Neutral
Female	18-39	Township	Higher education and above	Married	Medical and health personnel	3000-5999	No	No	No	False	True	True	True	True	False	True	False	True	False	False	True	False	True	True	False	False	True	True	True	False	True	True	False	False	True	True	False	False	False	Strongly disagree	Mostly agree	Neutral	Strongly disagree	Slightly disagree	Neutral	Slightly agree	Neutral	Neutral	Neutral
Female	40-64	Township	Non-literate or primary	Married	unemployed individuals	3000-5999	No	No	No	True	True	True	True	True	True	True	True	True	True	True	True	True	True	True	True	True	True	True	True	True	True	True	True	True	True	True	True	True	True	Neutral	Neutral	Neutral	Neutral	Neutral	Neutral	Neutral	Neutral	Neutral	Neutral
Female	40-64	Township	Junior high school	Married	Retiree	＜999	No	No	No	True	True	True	True	True	True	True	False	True	True	True	True	True	True	True	True	True	True	True	True	True	True	True	True	True	True	True	True	True	True	Neutral	Neutral	Neutral	Neutral	Neutral	Neutral	Neutral	Neutral	Slightly agree	Slightly agree
Female	≥65	Township	Non-literate or primary	Married	Farmer	＜999	No	No	No	True	True	True	False	False	False	False	False	True	True	True	False	False	False	True	True	False	True	True	False	False	True	True	False	False	True	True	True	False	False	Neutral	Neutral	Mostly agree	Neutral	Slightly disagree	Slightly agree	Slightly agree	Slightly disagree	Slightly agree	Slightly agree
Male	40-64	City	High school	Married	Worker, employee, service industry personnel	≥6000	No	No	No	True	True	True	True	True	True	False	False	False	True	False	True	False	True	True	True	True	False	True	True	True	True	False	False	True	False	False	False	True	False	Strongly agree	Strongly disagree	Strongly agree	Strongly agree	Strongly agree	Neutral	Neutral	Mostly agree	Neutral	Mostly agree
Male	40-64	Township	High school	Married	Other workers	≥6000	No	No	No	True	True	True	True	True	True	True	False	True	True	True	False	True	True	True	True	True	True	True	True	True	True	True	True	True	True	True	True	True	True	Neutral	Neutral	Neutral	Neutral	Neutral	Neutral	Neutral	Neutral	Neutral	Neutral
Female	18-39	Township	Higher education and above	Unmarried	unemployed individuals	＜999	No	No	No	True	True	True	True	True	True	True	True	True	True	True	True	True	True	True	True	True	True	True	True	True	True	True	True	True	True	True	True	True	True	Neutral	Neutral	Neutral	Neutral	Neutral	Neutral	Neutral	Neutral	Neutral	Neutral
Female	40-64	City	Higher education and above	Married	Medical and health personnel	3000-5999	No	No	No	True	True	True	False	False	False	False	False	True	True	True	True	False	True	True	False	True	True	True	True	True	True	True	False	False	True	True	False	True	False	Neutral	Neutral	Slightly disagree	Slightly disagree	Slightly disagree	Slightly disagree	Slightly disagree	Mostly agree	Mostly agree	Mostly agree
Female	40-64	City	Junior high school	Married	Retiree	1000-2999	No	No	No	True	True	True	True	True	True	True	True	True	True	True	True	True	True	True	True	True	True	True	True	True	True	True	True	True	True	True	False	True	True	Neutral	Neutral	Neutral	Neutral	Neutral	Neutral	Neutral	Neutral	Neutral	Neutral
Male	40-64	Township	High school	Divorced	Worker, employee, service industry personnel	1000-2999	No	No	No	False	False	False	False	False	True	True	True	True	True	False	False	True	True	False	False	True	True	True	True	False	False	True	True	True	True	True	True	True	True	Slightly agree	Slightly agree	Slightly agree	Slightly agree	Neutral	Neutral	Neutral	Neutral	Neutral	Slightly disagree
Male	40-64	Township	Junior high school	Married	Worker, employee, service industry personnel	1000-2999	No	No	No	True	True	False	True	False	False	False	False	False	False	False	True	True	True	False	False	True	True	False	False	True	True	False	False	True	True	True	False	False	True	Neutral	Neutral	Slightly agree	Neutral	Neutral	Neutral	Slightly agree	Slightly disagree	Slightly agree	Neutral
Female	40-64	City	Higher education and above	Married	Worker, employee, service industry personnel	3000-5999	No	No	No	True	False	True	False	True	True	True	True	True	False	False	True	True	True	True	True	True	True	True	True	True	False	True	False	False	True	True	False	False	True	Neutral	Slightly agree	Slightly disagree	Slightly disagree	Neutral	Neutral	Slightly agree	Slightly agree	Strongly agree	Strongly agree
Male	≥65	Township	Non-literate or primary	Married	Farmer	＜999	No	No	No	True	False	True	True	False	False	True	True	False	True	True	True	True	True	True	True	True	True	True	True	False	True	True	False	False	True	False	True	True	True	Neutral	Neutral	Slightly agree	Slightly disagree	Slightly disagree	Neutral	Neutral	Slightly agree	Slightly disagree	Slightly agree
Female	40-64	Township	Non-literate or primary	Married	unemployed individuals	＜999	No	No	No	True	True	True	False	False	True	True	True	False	False	False	False	False	True	False	True	False	True	False	False	False	False	True	False	True	False	True	False	True	False	Slightly agree	Slightly agree	Slightly agree	Slightly agree	Neutral	Neutral	Neutral	Neutral	Neutral	Neutral
Female	18-39	Township	Higher education and above	Unmarried	Medical and health personnel	3000-5999	No	No	Yes	True	True	True	True	True	True	True	True	True	True	True	True	True	True	True	True	True	True	True	True	True	True	True	True	True	True	True	True	True	False	Slightly disagree	Strongly disagree	Neutral	Neutral	Neutral	Neutral	Neutral	Neutral	Neutral	Neutral
Male	40-64	Township	High school	Married	Retiree	≥6000	No	No	No	True	True	True	True	True	True	False	True	True	True	False	True	True	True	True	True	False	False	False	False	True	True	True	False	True	True	True	True	True	True	Slightly agree	Slightly agree	Slightly agree	Slightly agree	Neutral	Slightly agree	Neutral	Slightly agree	Neutral	Slightly agree
Male	40-64	Township	Junior high school	Married	Worker, employee, service industry personnel	≥6000	No	No	No	True	True	True	False	False	True	True	True	True	False	False	True	False	True	False	True	True	False	False	True	False	True	True	True	False	True	True	False	False	False	Neutral	Neutral	Slightly agree	Neutral	Neutral	Neutral	Slightly disagree	Mostly agree	Neutral	Neutral
Female	18-39	Township	Higher education and above	Married	Worker, employee, service industry personnel	3000-5999	No	No	Yes	True	True	True	True	True	True	True	True	True	True	True	True	False	True	True	True	True	True	True	True	True	True	True	True	True	True	True	True	True	True	Neutral	Neutral	Neutral	Neutral	Neutral	Neutral	Neutral	Neutral	Slightly disagree	Neutral
Female	≥65	Township	Non-literate or primary	Married	Farmer	＜999	No	No	No	False	False	False	False	True	True	True	True	True	True	True	True	True	True	True	True	True	True	True	True	True	True	True	True	True	True	True	False	True	True	Mostly agree	Neutral	Slightly agree	Slightly agree	Slightly agree	Slightly agree	Slightly agree	Slightly agree	Slightly agree	Slightly agree
Female	40-64	City	High school	Married	Other workers	≥6000	No	No	No	False	True	False	True	True	True	False	True	True	False	True	False	False	True	True	False	True	True	False	False	True	True	False	False	True	True	False	False	True	False	Neutral	Slightly disagree	Neutral	Strongly disagree	Mostly disagree	Slightly disagree	Neutral	Strongly agree	Neutral	Strongly agree
Female	40-64	Township	Non-literate or primary	Married	Other workers	1000-2999	No	No	No	False	True	False	True	False	False	True	True	True	True	True	False	True	True	True	True	True	False	False	True	True	False	True	False	False	False	True	False	False	False	Neutral	Neutral	Neutral	Neutral	Neutral	Neutral	Neutral	Neutral	Neutral	Neutral
Female	18-39	Township	Higher education and above	Married	Medical and health personnel	3000-5999	No	No	No	True	True	True	True	True	True	True	True	True	True	True	True	False	True	True	True	False	True	True	True	True	True	True	True	False	False	True	True	True	True	Neutral	Neutral	Neutral	Neutral	Neutral	Neutral	Neutral	Neutral	Neutral	Neutral
Male	40-64	Township	Non-literate or primary	Married	Farmer	1000-2999	No	No	No	False	True	False	True	False	True	True	False	True	True	False	False	False	True	False	True	True	False	False	False	True	False	True	True	False	True	False	False	False	False	Neutral	Neutral	Neutral	Neutral	Neutral	Neutral	Neutral	Neutral	Neutral	Neutral
Male	40-64	Township	Higher education and above	Married	Medical and health personnel	＜999	No	No	No	True	True	True	True	True	True	True	True	True	True	True	True	True	True	True	True	True	True	True	True	True	True	True	True	True	True	True	True	True	True	Slightly agree	Slightly agree	Slightly agree	Slightly agree	Slightly agree	Slightly agree	Slightly agree	Slightly agree	Slightly agree	Slightly agree
Female	18-39	Township	Higher education and above	Married	Medical and health personnel	3000-5999	No	No	Yes	True	True	False	True	True	True	True	False	True	True	False	True	True	True	True	False	True	True	True	True	True	True	True	True	False	True	True	True	True	True	Mostly agree	Strongly disagree	Neutral	Neutral	Neutral	Neutral	Neutral	Neutral	Neutral	Neutral
Female	40-64	Township	Non-literate or primary	Married	Farmer	1000-2999	No	No	No	False	True	False	True	False	False	False	True	False	False	True	False	False	False	True	False	True	False	False	True	False	True	False	True	False	True	False	False	False	True	Neutral	Neutral	Neutral	Neutral	Neutral	Neutral	Neutral	Neutral	Neutral	Neutral
Female	40-64	Township	Junior high school	Married	Farmer	＜999	No	No	No	True	True	True	True	True	True	True	True	True	True	True	True	True	True	True	True	True	True	True	True	True	True	True	True	True	True	True	True	True	True	Mostly disagree	Mostly disagree	Mostly disagree	Mostly disagree	Mostly disagree	Mostly disagree	Mostly disagree	Mostly disagree	Mostly disagree	Mostly disagree
Male	≥65	Township	Higher education and above	Married	Medical and health personnel	3000-5999	No	No	No	True	True	True	True	True	True	True	True	True	True	True	True	True	True	True	True	True	True	True	True	True	True	True	True	True	True	True	True	False	True	Strongly agree	Strongly agree	Strongly agree	Strongly agree	Strongly agree	Strongly agree	Strongly agree	Strongly agree	Strongly agree	Strongly agree
Female	40-64	City	Higher education and above	Married	Medical and health personnel	≥6000	No	No	Yes	True	True	True	False	True	False	True	True	True	True	True	True	False	True	True	False	True	True	True	True	True	True	True	True	True	True	True	False	False	False	Neutral	Slightly agree	Strongly disagree	Neutral	Neutral	Neutral	Strongly disagree	Strongly disagree	Neutral	Neutral
Male	40-64	Township	Junior high school	Married	Other workers	3000-5999	No	No	Yes	True	True	True	True	False	True	True	False	True	True	False	False	True	True	True	True	True	True	True	True	True	True	True	True	True	True	True	True	True	True	Neutral	Neutral	Slightly disagree	Mostly disagree	Slightly disagree	Slightly disagree	Mostly disagree	Mostly agree	Mostly disagree	Slightly disagree
Female	≥65	City	Junior high school	Married	Worker, employee, service industry personnel	3000-5999	No	No	No	True	True	True	True	True	True	True	True	True	True	True	True	True	True	True	True	True	True	True	True	True	True	True	True	True	True	True	True	True	True	Neutral	Neutral	Slightly agree	Slightly agree	Slightly agree	Slightly agree	Neutral	Neutral	Slightly agree	Slightly agree
Female	40-64	Township	Non-literate or primary	Married	unemployed individuals	1000-2999	No	No	No	True	True	True	True	True	True	True	False	True	True	True	True	True	True	True	False	True	True	True	True	True	True	False	False	True	True	True	False	False	True	Strongly disagree	Neutral	Mostly disagree	Mostly disagree	Mostly disagree	Mostly disagree	Mostly disagree	Mostly disagree	Mostly disagree	Neutral
Female	≥65	City	Non-literate or primary	Married	Retiree	3000-5999	No	No	No	True	True	True	True	True	True	True	True	True	True	True	True	True	True	True	True	True	True	True	True	True	True	True	True	True	True	True	True	True	True	Slightly agree	Slightly agree	Slightly agree	Slightly agree	Slightly agree	Slightly agree	Slightly agree	Slightly agree	Slightly agree	Slightly agree
Male	≥65	City	High school	Married	Retiree	3000-5999	No	No	No	True	True	True	True	True	True	True	True	True	True	True	True	True	True	True	True	True	True	True	True	True	True	True	True	True	True	True	True	True	True	Slightly agree	Slightly agree	Slightly agree	Slightly agree	Slightly agree	Slightly agree	Slightly agree	Slightly agree	Slightly agree	Slightly agree
Male	40-64	City	High school	Married	Worker, employee, service industry personnel	≥6000	No	No	Yes	True	True	True	True	False	True	True	True	True	True	True	True	False	True	True	True	True	True	True	True	True	True	True	True	True	True	True	False	True	False	Strongly disagree	Strongly agree	Neutral	Strongly disagree	Strongly disagree	Strongly agree	Strongly disagree	Strongly disagree	Neutral	Neutral
Male	≥65	Township	Non-literate or primary	Married	Other workers	＜999	No	No	Yes	True	True	True	True	True	True	True	True	True	True	True	True	True	True	True	True	True	True	True	True	True	True	True	True	True	True	True	False	False	True	Neutral	Neutral	Neutral	Neutral	Neutral	Neutral	Neutral	Neutral	Neutral	Neutral
Female	18-39	Township	High school	Unmarried	Medical and health personnel	3000-5999	No	No	Yes	True	True	False	False	False	True	False	False	True	True	True	False	False	True	True	False	True	False	True	False	True	True	False	False	False	False	False	False	True	True	Neutral	Neutral	Neutral	Slightly disagree	Mostly disagree	Neutral	Neutral	Neutral	Neutral	Neutral
Female	18-39	City	Higher education and above	Married	Medical and health personnel	≥6000	No	No	No	True	True	True	True	True	True	True	True	True	True	True	True	True	True	True	True	True	True	True	True	True	True	True	True	True	True	True	True	True	True	Neutral	Neutral	Neutral	Neutral	Neutral	Neutral	Neutral	Neutral	Neutral	Neutral
Male	≥65	Township	Non-literate or primary	Married	Farmer	1000-2999	Yes	No	Yes	True	True	True	True	True	True	True	True	True	True	True	True	True	True	True	True	True	True	True	True	True	True	True	True	True	True	True	True	True	True	Neutral	Neutral	Neutral	Neutral	Neutral	Neutral	Neutral	Neutral	Neutral	Neutral
Female	18-39	Township	Higher education and above	Married	Medical and health personnel	3000-5999	No	No	No	True	True	False	False	True	True	False	False	True	True	True	True	True	True	True	True	True	True	True	True	False	True	False	False	False	True	True	False	True	True	Mostly disagree	Slightly agree	Neutral	Slightly agree	Slightly disagree	Slightly agree	Mostly agree	Mostly agree	Neutral	Slightly agree
Female	≥65	City	Junior high school	Married	Retiree	3000-5999	No	No	No	True	False	False	False	False	False	False	False	False	False	False	False	False	False	False	False	False	False	False	False	False	False	False	False	False	False	False	False	True	False	Neutral	Neutral	Neutral	Neutral	Neutral	Neutral	Neutral	Neutral	Neutral	Neutral
Male	≥65	City	Junior high school	Married	Retiree	3000-5999	No	No	Yes	True	True	False	False	True	False	False	False	True	True	False	False	True	True	False	True	False	False	True	False	False	False	True	True	False	False	False	False	True	False	Neutral	Slightly agree	Slightly agree	Neutral	Neutral	Slightly agree	Neutral	Slightly agree	Neutral	Neutral
Male	≥65	City	Junior high school	Married	Retiree	≥6000	No	No	No	False	False	True	False	False	True	True	False	False	True	False	False	True	True	False	False	True	True	False	False	True	False	True	False	False	False	False	True	True	False	Slightly agree	Neutral	Neutral	Neutral	Slightly agree	Neutral	Neutral	Neutral	Neutral	Neutral
Female	≥65	City	Non-literate or primary	Married	Retiree	3000-5999	No	No	No	True	True	False	False	True	True	False	True	False	False	False	True	False	False	True	True	False	False	False	True	True	False	True	False	True	False	True	False	True	False	Neutral	Neutral	Neutral	Neutral	Neutral	Neutral	Neutral	Neutral	Neutral	Neutral
Male	40-64	City	Higher education and above	Married	Worker, employee, service industry personnel	3000-5999	No	No	No	False	True	True	False	True	False	False	True	True	False	False	False	False	True	True	True	True	False	False	False	False	False	True	True	True	False	True	True	True	False	Neutral	Neutral	Slightly agree	Neutral	Neutral	Neutral	Slightly agree	Slightly agree	Slightly agree	Neutral
Male	40-64	City	Junior high school	Married	Worker, employee, service industry personnel	3000-5999	No	No	No	True	True	True	True	False	True	True	True	True	True	True	True	True	True	True	True	True	True	True	True	True	True	True	True	True	True	True	True	True	True	Slightly agree	Neutral	Neutral	Neutral	Neutral	Slightly agree	Neutral	Neutral	Neutral	Neutral
Female	40-64	City	Higher education and above	Married	Other workers	≥6000	No	No	No	False	True	True	False	False	True	True	True	False	False	False	True	True	True	False	False	True	False	False	False	True	False	False	False	True	True	True	False	True	False	Neutral	Neutral	Slightly disagree	Slightly agree	Slightly disagree	Slightly agree	Neutral	Neutral	Slightly agree	Slightly disagree
Female	40-64	City	Non-literate or primary	Married	Farmer	3000-5999	No	No	No	False	False	False	False	False	False	False	False	True	True	True	True	False	True	True	False	False	False	False	False	True	True	True	True	False	False	False	False	False	False	Neutral	Neutral	Slightly disagree	Slightly disagree	Neutral	Slightly disagree	Neutral	Neutral	Neutral	Slightly disagree
Male	18-39	City	Junior high school	Married	Worker, employee, service industry personnel	≥6000	No	No	No	False	False	False	False	False	False	True	False	True	True	True	True	False	True	True	True	True	True	False	True	True	True	True	True	False	False	True	False	False	False	Neutral	Neutral	Slightly disagree	Slightly disagree	Neutral	Slightly agree	Slightly agree	Slightly agree	Neutral	Slightly agree
Female	18-39	City	Junior high school	Married	unemployed individuals	＜999	No	No	Yes	True	True	True	True	True	True	True	True	True	True	True	True	True	True	True	True	True	True	True	True	True	True	True	True	True	True	True	True	True	True	Strongly agree	Strongly agree	Strongly agree	Strongly agree	Strongly agree	Strongly agree	Strongly agree	Strongly agree	Strongly agree	Strongly agree
Female	40-64	City	Higher education and above	Married	Medical and health personnel	3000-5999	No	No	No	True	True	True	True	True	True	True	True	True	True	True	True	True	True	True	True	False	True	True	True	True	True	True	True	True	True	True	True	True	True	Mostly disagree	Slightly disagree	Slightly disagree	Mostly agree	Mostly disagree	Mostly disagree	Mostly disagree	Mostly disagree	Mostly agree	Mostly disagree
Female	18-39	City	High school	Unmarried	unemployed individuals	1000-2999	No	No	No	True	True	True	True	True	True	True	False	True	True	True	False	False	True	True	True	True	False	True	True	True	True	True	True	True	False	True	True	False	False	Neutral	Neutral	Neutral	Neutral	Neutral	Neutral	Neutral	Neutral	Neutral	Neutral
Male	40-64	City	Junior high school	Married	Worker, employee, service industry personnel	≥6000	No	No	No	False	False	False	False	False	True	True	True	True	True	True	True	False	True	True	True	True	True	False	False	True	True	True	True	False	False	False	False	False	False	Slightly agree	Slightly disagree	Slightly agree	Neutral	Slightly agree	Neutral	Slightly agree	Neutral	Neutral	Neutral
Female	18-39	City	Higher education and above	Unmarried	Other workers	＜999	No	No	No	True	True	True	True	True	True	True	True	True	True	True	True	True	True	True	True	True	True	True	True	True	True	True	True	True	True	True	True	False	True	Slightly agree	Mostly disagree	Mostly agree	Slightly agree	Mostly agree	Mostly agree	Mostly agree	Mostly agree	Mostly agree	Mostly agree
Female	18-39	City	Higher education and above	Unmarried	Medical and health personnel	＜999	No	No	No	True	True	True	True	True	True	True	True	True	True	True	True	True	True	True	True	True	True	True	True	True	True	True	True	True	True	True	True	True	True	Mostly disagree	Mostly disagree	Mostly disagree	Mostly disagree	Mostly disagree	Mostly disagree	Mostly disagree	Mostly disagree	Mostly disagree	Mostly disagree
Female	40-64	City	Non-literate or primary	Married	Farmer	1000-2999	No	No	No	False	False	False	False	False	False	False	False	True	False	True	True	False	False	False	False	True	False	False	False	True	False	False	False	False	False	False	False	False	False	Slightly disagree	Slightly agree	Mostly disagree	Slightly agree	Slightly agree	Slightly agree	Slightly agree	Slightly agree	Mostly agree	Slightly agree
Female	40-64	City	Junior high school	Married	unemployed individuals	＜999	No	No	No	True	True	True	True	True	True	True	True	True	True	True	True	True	True	True	True	True	True	True	True	True	True	True	True	True	True	True	True	True	True	Strongly agree	Neutral	Neutral	Neutral	Slightly agree	Slightly disagree	Slightly agree	Slightly disagree	Neutral	Slightly agree
Male	18-39	City	Higher education and above	Unmarried	Medical and health personnel	≥6000	No	Yes	No	False	True	True	True	True	True	True	True	False	True	True	True	False	True	True	False	True	False	True	False	True	False	True	True	True	True	True	False	True	True	Mostly agree	Slightly agree	Neutral	Mostly agree	Neutral	Mostly agree	Neutral	Mostly agree	Neutral	Slightly agree
Male	18-39	City	Higher education and above	Married	Worker, employee, service industry personnel	≥6000	No	No	No	False	False	False	False	False	False	True	False	True	True	True	True	False	True	True	True	True	False	False	False	True	True	True	True	True	True	False	True	True	False	Slightly agree	Slightly agree	Slightly disagree	Slightly agree	Slightly agree	Slightly agree	Slightly agree	Mostly disagree	Slightly agree	Slightly agree
Male	18-39	City	Higher education and above	Married	Medical and health personnel	≥6000	No	No	No	False	True	False	False	False	True	True	False	True	True	True	False	False	False	True	True	True	False	True	True	True	True	True	True	True	True	True	False	True	True	Mostly agree	Strongly disagree	Strongly disagree	Mostly agree	Mostly agree	Strongly disagree	Mostly agree	Strongly disagree	Strongly disagree	Strongly agree
Male	18-39	City	Higher education and above	Married	Medical and health personnel	≥6000	No	Yes	Yes	False	True	True	True	False	False	True	True	True	True	True	True	False	True	True	True	False	False	False	False	True	True	True	True	False	False	False	False	True	True	Strongly disagree	Strongly disagree	Strongly disagree	Strongly disagree	Strongly disagree	Strongly disagree	Strongly disagree	Strongly disagree	Strongly disagree	Strongly disagree
Male	40-64	City	Higher education and above	Married	Worker, employee, service industry personnel	≥6000	No	No	No	True	True	True	True	True	True	True	True	True	True	True	True	True	True	True	True	True	True	True	True	True	True	True	True	True	True	True	True	True	True	Mostly agree	Mostly agree	Mostly agree	Mostly agree	Mostly agree	Mostly agree	Mostly agree	Mostly agree	Mostly agree	Mostly agree
Male	≥65	City	Non-literate or primary	Unmarried	Farmer	1000-2999	No	No	No	False	False	False	False	False	False	False	False	False	False	False	False	False	False	False	False	True	False	False	False	False	False	False	False	False	False	False	False	False	False	Mostly agree	Slightly agree	Mostly agree	Slightly agree	Slightly agree	Slightly agree	Neutral	Slightly agree	Slightly agree	Slightly agree
Female	40-64	City	Junior high school	Married	unemployed individuals	1000-2999	No	No	No	True	True	True	True	True	True	True	False	True	True	False	True	False	False	True	True	True	False	False	True	True	True	False	False	True	False	True	True	True	True	Neutral	Neutral	Neutral	Neutral	Neutral	Neutral	Neutral	Neutral	Neutral	Neutral
Male	40-64	City	Non-literate or primary	Married	unemployed individuals	＜999	No	No	No	True	True	True	True	True	True	True	True	False	True	False	True	False	True	True	True	True	True	True	True	True	True	True	True	True	True	True	True	True	True	Mostly agree	Mostly agree	Mostly agree	Mostly agree	Mostly agree	Mostly agree	Mostly agree	Mostly agree	Mostly agree	Mostly agree
Male	18-39	City	High school	Unmarried	Medical and health personnel	3000-5999	No	No	No	True	True	True	True	False	False	False	False	False	False	False	False	False	False	False	False	False	False	False	False	False	False	True	True	True	True	True	True	True	False	Strongly agree	Strongly agree	Strongly agree	Strongly agree	Strongly agree	Strongly agree	Strongly agree	Strongly agree	Strongly agree	Strongly agree
Female	40-64	City	Non-literate or primary	Married	Farmer	1000-2999	No	No	No	False	False	False	False	False	False	False	False	False	False	False	False	False	False	False	False	True	False	False	False	False	False	False	False	False	False	False	False	False	False	Mostly agree	Mostly agree	Mostly agree	Mostly agree	Mostly agree	Mostly agree	Slightly agree	Mostly agree	Mostly agree	Mostly agree
Female	40-64	City	Junior high school	Married	Worker, employee, service industry personnel	3000-5999	No	No	No	True	True	True	True	True	True	True	True	True	True	True	True	True	True	True	True	True	True	True	True	True	True	True	True	True	True	True	True	True	True	Mostly agree	Mostly agree	Mostly agree	Mostly agree	Mostly agree	Mostly agree	Mostly agree	Mostly agree	Mostly agree	Mostly agree
Male	40-64	City	Non-literate or primary	Married	Worker, employee, service industry personnel	3000-5999	No	No	No	False	False	True	False	False	True	True	False	False	False	True	True	False	True	False	True	True	False	False	False	False	True	True	True	False	False	False	False	False	False	Slightly agree	Slightly disagree	Slightly agree	Neutral	Slightly agree	Neutral	Slightly agree	Slightly agree	Slightly agree	Slightly agree
Female	40-64	City	Higher education and above	Married	Other workers	3000-5999	No	No	No	True	True	True	False	True	False	True	False	True	True	False	False	False	False	False	True	True	False	False	False	True	False	True	False	True	False	False	False	False	False	Neutral	Neutral	Neutral	Neutral	Neutral	Neutral	Neutral	Neutral	Neutral	Neutral
Female	40-64	City	High school	Married	unemployed individuals	＜999	No	No	No	True	True	True	True	True	True	True	True	False	False	True	True	False	True	False	True	True	True	True	False	True	False	False	False	False	False	True	True	True	True	Neutral	Neutral	Neutral	Neutral	Neutral	Neutral	Neutral	Neutral	Neutral	Neutral
Male	18-39	City	Higher education and above	Married	Worker, employee, service industry personnel	≥6000	No	No	No	True	True	True	True	True	True	True	True	True	True	True	True	True	True	True	True	True	True	True	True	False	False	True	True	False	True	True	True	False	True	Mostly agree	Mostly agree	Slightly agree	Slightly agree	Slightly agree	Mostly agree	Mostly agree	Neutral	Slightly agree	Mostly agree
Female	18-39	Township	Higher education and above	Married	Medical and health personnel	1000-2999	No	No	No	True	True	True	True	True	True	True	True	True	True	True	True	True	True	True	True	True	True	True	True	True	True	True	True	True	True	True	True	True	True	Mostly disagree	Mostly disagree	Mostly disagree	Mostly disagree	Mostly disagree	Mostly disagree	Mostly disagree	Mostly disagree	Mostly disagree	Mostly disagree
Female	≥65	City	High school	Married	Other workers	1000-2999	No	No	No	False	False	True	False	False	False	False	False	False	False	True	True	False	True	True	True	True	True	False	False	False	True	True	True	False	True	False	False	False	False	Slightly disagree	Slightly disagree	Slightly disagree	Slightly disagree	Slightly disagree	Slightly agree	Slightly disagree	Mostly agree	Slightly disagree	Mostly disagree
Male	≥65	City	Non-literate or primary	Widowed	Farmer	＜999	No	No	No	True	True	True	True	False	False	False	False	False	True	False	False	True	True	True	True	True	True	True	True	True	True	True	True	True	True	True	True	True	True	Mostly agree	Mostly agree	Mostly agree	Mostly agree	Mostly agree	Mostly agree	Mostly agree	Mostly agree	Mostly agree	Mostly agree
Female	18-39	City	Higher education and above	Married	Medical and health personnel	3000-5999	No	No	No	True	True	False	True	False	True	False	True	True	True	True	True	True	True	True	False	True	True	True	False	True	True	False	False	True	True	True	False	True	False	Mostly agree	Mostly disagree	Mostly agree	Mostly agree	Mostly agree	Mostly disagree	Mostly agree	Mostly agree	Mostly disagree	Mostly agree
Male	18-39	City	High school	Married	Worker, employee, service industry personnel	1000-2999	No	No	No	True	True	True	True	True	True	True	True	True	True	True	True	True	True	True	True	True	True	True	True	True	True	True	True	True	True	True	True	True	True	Slightly agree	Neutral	Slightly disagree	Slightly agree	Slightly disagree	Slightly disagree	Slightly disagree	Slightly disagree	Slightly agree	Slightly agree
Female	≥65	City	Junior high school	Married	Other workers	3000-5999	No	No	No	False	False	False	False	False	False	True	False	False	True	True	True	False	True	True	True	True	True	False	False	True	True	True	True	True	False	True	False	False	False	Mostly agree	Mostly agree	Mostly agree	Mostly agree	Slightly disagree	Slightly disagree	Mostly disagree	Slightly disagree	Slightly agree	Mostly agree
Male	≥65	City	Junior high school	Married	unemployed individuals	＜999	No	No	No	True	True	True	True	True	False	True	True	False	True	True	True	True	True	True	False	True	True	True	False	False	False	False	True	True	True	False	False	True	True	Neutral	Neutral	Neutral	Neutral	Neutral	Neutral	Neutral	Neutral	Neutral	Neutral
Male	18-39	City	Higher education and above	Unmarried	Worker, employee, service industry personnel	3000-5999	No	No	Yes	True	True	True	True	True	True	True	False	True	True	True	True	True	True	True	True	True	True	True	True	True	True	True	True	True	True	True	True	False	True	Mostly disagree	Slightly disagree	Slightly disagree	Mostly disagree	Mostly disagree	Mostly disagree	Mostly disagree	Mostly disagree	Mostly disagree	Mostly disagree
Male	40-64	City	High school	Married	Medical and health personnel	3000-5999	No	No	No	True	True	True	True	True	True	True	True	True	True	True	True	True	False	False	False	False	True	False	False	False	False	False	False	True	True	True	True	True	False	Strongly agree	Strongly agree	Strongly agree	Strongly agree	Strongly agree	Strongly agree	Strongly agree	Strongly agree	Strongly agree	Strongly agree
Female	≥65	City	Non-literate or primary	Married	Farmer	1000-2999	No	No	No	True	True	True	True	True	True	True	True	True	True	True	True	True	True	True	True	True	True	True	True	True	True	True	True	True	True	True	True	True	False	Neutral	Neutral	Neutral	Neutral	Neutral	Neutral	Neutral	Neutral	Slightly agree	Slightly agree
Female	18-39	City	Higher education and above	Unmarried	Worker, employee, service industry personnel	3000-5999	No	No	No	True	True	True	True	True	False	True	True	True	True	True	True	True	True	True	True	True	True	True	True	True	True	True	True	True	True	True	False	True	True	Neutral	Strongly disagree	Strongly agree	Strongly disagree	Strongly disagree	Strongly disagree	Strongly agree	Strongly disagree	Strongly disagree	Strongly agree
Female	40-64	City	Junior high school	Unmarried	unemployed individuals	＜999	No	No	No	True	True	True	True	True	True	True	False	False	False	True	False	False	True	False	False	False	False	False	False	True	False	True	True	False	False	False	False	False	False	Neutral	Neutral	Neutral	Neutral	Neutral	Neutral	Neutral	Neutral	Neutral	Neutral
Female	40-64	City	Higher education and above	Married	Medical and health personnel	≥6000	No	No	No	True	True	True	True	True	True	True	True	True	True	True	True	True	True	True	True	True	True	True	True	True	True	True	True	True	True	True	True	True	True	Mostly agree	Mostly agree	Mostly agree	Mostly agree	Mostly agree	Mostly agree	Mostly agree	Mostly agree	Mostly agree	Mostly agree
Male	18-39	City	Junior high school	Unmarried	Other workers	≥6000	Yes	Yes	No	True	True	True	True	False	True	True	False	True	True	False	True	True	True	True	True	True	True	True	False	True	True	True	True	True	True	True	False	True	False	Neutral	Strongly disagree	Strongly disagree	Slightly disagree	Strongly disagree	Strongly disagree	Mostly disagree	Mostly disagree	Neutral	Strongly disagree
Female	40-64	City	Higher education and above	Married	Worker, employee, service industry personnel	3000-5999	No	No	No	True	True	True	True	True	True	True	True	True	True	True	True	True	True	True	True	True	True	True	True	True	True	True	True	True	True	True	True	True	True	Mostly disagree	Mostly disagree	Strongly disagree	Mostly disagree	Mostly disagree	Mostly disagree	Mostly disagree	Mostly disagree	Mostly disagree	Mostly disagree
Female	40-64	City	Non-literate or primary	Married	Farmer	1000-2999	No	No	No	True	True	True	True	True	True	True	False	True	True	False	True	True	True	True	True	True	True	True	True	True	True	True	True	True	True	True	True	True	True	Neutral	Neutral	Slightly disagree	Slightly agree	Slightly disagree	Neutral	Slightly disagree	Neutral	Slightly disagree	Slightly disagree
Female	≥65	City	Non-literate or primary	Married	Farmer	＜999	Yes	No	No	True	True	True	True	True	True	False	True	True	True	True	True	False	False	True	True	True	True	True	True	True	True	True	True	True	True	True	True	True	True	Neutral	Neutral	Slightly agree	Mostly agree	Slightly agree	Slightly agree	Neutral	Slightly agree	Slightly agree	Slightly agree
Male	18-39	City	Higher education and above	Unmarried	Medical and health personnel	3000-5999	No	No	Yes	True	True	True	True	True	True	True	True	True	True	True	True	True	True	True	True	True	True	True	True	True	True	True	True	True	True	True	True	True	True	Mostly agree	Mostly agree	Mostly agree	Mostly agree	Mostly agree	Mostly agree	Mostly agree	Mostly agree	Mostly agree	Mostly agree
Female	40-64	City	Junior high school	Married	unemployed individuals	＜999	No	No	No	True	True	False	False	True	False	False	False	True	False	False	False	True	False	False	False	True	False	False	True	True	False	False	False	True	True	True	False	False	False	Neutral	Neutral	Neutral	Neutral	Neutral	Neutral	Neutral	Neutral	Neutral	Neutral
Male	≥65	City	Non-literate or primary	Married	Other workers	1000-2999	No	No	No	True	True	True	True	False	True	True	True	True	True	True	True	True	False	True	True	True	True	True	True	True	True	True	False	True	True	True	True	False	True	Slightly disagree	Mostly agree	Neutral	Slightly disagree	Slightly agree	Slightly disagree	Slightly agree	Neutral	Neutral	Slightly agree
Female	18-39	City	High school	Married	Other workers	3000-5999	No	No	No	True	True	True	True	True	False	True	False	False	True	False	False	False	False	False	False	False	False	False	True	True	True	True	True	False	False	False	False	False	False	Slightly disagree	Slightly disagree	Neutral	Neutral	Neutral	Neutral	Neutral	Neutral	Neutral	Neutral
Female	18-39	City	Higher education and above	Unmarried	Farmer	＜999	No	No	No	True	True	True	True	True	True	True	True	True	True	True	True	True	True	True	True	True	True	True	True	True	True	True	True	True	True	True	True	True	True	Neutral	Neutral	Neutral	Neutral	Neutral	Neutral	Neutral	Neutral	Neutral	Neutral
Male	40-64	City	Higher education and above	Married	Worker, employee, service industry personnel	1000-2999	No	No	No	True	True	True	True	True	False	True	True	True	True	False	True	True	True	True	False	True	True	True	True	True	True	True	False	True	True	True	False	True	False	Strongly agree	Neutral	Strongly disagree	Slightly disagree	Slightly disagree	Slightly disagree	Slightly agree	Strongly agree	Neutral	Strongly agree
Male	18-39	City	Higher education and above	Unmarried	Worker, employee, service industry personnel	≥6000	No	No	No	True	True	True	True	True	True	True	True	True	True	True	True	True	True	True	True	True	True	True	True	True	True	True	True	True	True	True	True	False	True	Slightly disagree	Slightly disagree	Neutral	Neutral	Slightly disagree	Slightly agree	Slightly agree	Neutral	Slightly agree	Slightly agree
Female	40-64	City	Non-literate or primary	Married	unemployed individuals	1000-2999	No	No	No	True	True	True	False	True	False	True	False	True	True	False	False	True	False	False	False	True	True	True	True	True	True	True	False	False	True	True	True	True	True	Slightly disagree	Neutral	Neutral	Neutral	Neutral	Neutral	Neutral	Neutral	Neutral	Neutral
Female	40-64	City	Junior high school	Married	unemployed individuals	1000-2999	No	No	No	True	True	True	True	True	True	False	False	True	False	True	True	True	True	True	True	True	True	False	True	True	True	True	True	True	True	True	False	True	True	Slightly agree	Slightly disagree	Slightly agree	Slightly disagree	Neutral	Slightly agree	Neutral	Slightly agree	Slightly agree	Strongly agree
Male	18-39	City	Higher education and above	Unmarried	Other workers	1000-2999	No	No	No	True	True	True	True	True	True	True	True	True	True	True	True	True	True	True	True	True	True	True	True	True	True	True	True	False	True	True	True	True	True	Neutral	Neutral	Neutral	Neutral	Neutral	Neutral	Neutral	Neutral	Neutral	Neutral
Female	40-64	City	Junior high school	Married	unemployed individuals	＜999	No	No	No	True	True	True	True	True	True	True	True	True	True	False	False	True	False	False	False	True	True	True	True	False	False	False	False	True	True	False	False	False	False	Neutral	Neutral	Neutral	Neutral	Neutral	Neutral	Neutral	Neutral	Neutral	Neutral
Female	≥65	Township	Non-literate or primary	Married	Farmer	＜999	No	No	No	False	False	False	False	False	False	False	False	False	False	False	False	False	False	False	False	False	False	False	True	True	False	False	False	True	False	False	True	False	False	Strongly disagree	Mostly disagree	Mostly disagree	Mostly disagree	Mostly disagree	Neutral	Mostly disagree	Neutral	Slightly disagree	Slightly disagree
Male	40-64	City	Higher education and above	Married	Worker, employee, service industry personnel	1000-2999	No	No	No	True	True	True	True	True	False	True	False	True	True	False	True	True	True	True	False	True	True	True	True	True	True	True	False	True	True	True	False	True	False	Strongly agree	Strongly disagree	Slightly disagree	Strongly disagree	Slightly disagree	Slightly agree	Slightly disagree	Strongly agree	Slightly disagree	Strongly agree
Female	40-64	City	Non-literate or primary	Married	Other workers	＜999	No	No	No	False	True	False	False	True	True	False	False	True	True	False	False	True	False	False	False	False	False	False	False	True	True	False	False	True	True	True	True	True	True	Neutral	Neutral	Neutral	Neutral	Neutral	Neutral	Neutral	Neutral	Neutral	Neutral
Female	40-64	City	Non-literate or primary	Married	unemployed individuals	3000-5999	No	No	No	True	True	True	False	True	False	True	True	True	False	True	True	True	True	True	True	True	True	True	True	True	True	True	True	True	True	True	True	True	True	Slightly agree	Slightly disagree	Slightly agree	Neutral	Slightly agree	Slightly agree	Slightly agree	Slightly agree	Slightly disagree	Slightly agree
Male	40-64	City	High school	Married	Other workers	3000-5999	No	No	No	False	True	True	True	True	True	True	True	True	True	True	True	False	True	True	True	True	True	True	True	True	True	True	True	True	True	True	False	True	True	Neutral	Neutral	Neutral	Neutral	Neutral	Neutral	Neutral	Neutral	Neutral	Neutral
Female	40-64	City	Junior high school	Married	unemployed individuals	1000-2999	No	No	No	True	True	True	True	True	True	True	True	True	True	True	True	True	True	True	True	True	True	True	True	True	True	True	True	False	True	True	True	True	True	Neutral	Neutral	Neutral	Neutral	Neutral	Neutral	Neutral	Neutral	Neutral	Neutral
Female	18-39	City	Higher education and above	Unmarried	Worker, employee, service industry personnel	3000-5999	No	No	No	True	True	True	True	True	False	True	False	True	True	False	True	False	True	True	True	False	True	True	True	False	False	False	False	True	True	True	True	False	True	Neutral	Neutral	Neutral	Neutral	Neutral	Neutral	Neutral	Neutral	Neutral	Neutral
Male	18-39	City	Higher education and above	Unmarried	Other workers	＜999	No	Yes	Yes	True	True	True	True	True	True	True	True	True	True	False	True	False	True	True	True	True	True	True	True	True	True	True	True	True	True	True	True	True	True	Strongly agree	Strongly agree	Strongly agree	Strongly agree	Strongly agree	Strongly agree	Strongly agree	Strongly agree	Strongly agree	Strongly agree
Female	40-64	City	Junior high school	Married	Worker, employee, service industry personnel	3000-5999	No	No	No	True	False	True	True	False	True	False	False	True	True	True	True	True	True	True	True	False	False	True	False	False	True	True	False	True	False	True	True	False	False	Strongly agree	Slightly agree	Slightly agree	Slightly disagree	Neutral	Neutral	Slightly disagree	Slightly agree	Slightly disagree	Slightly agree
Male	40-64	City	Junior high school	Married	Retiree	3000-5999	No	No	No	True	True	True	True	True	True	True	True	True	True	True	True	True	True	True	True	True	True	True	True	True	True	True	True	True	True	True	True	True	True	Neutral	Neutral	Neutral	Neutral	Neutral	Neutral	Neutral	Neutral	Neutral	Neutral
Female	18-39	City	Higher education and above	Unmarried	Other workers	＜999	No	No	No	True	True	False	True	True	False	True	True	True	True	False	True	False	True	True	False	True	True	True	True	True	True	True	True	False	True	True	False	False	True	Strongly agree	Strongly disagree	Strongly agree	Strongly agree	Strongly agree	Strongly disagree	Strongly agree	Slightly agree	Slightly disagree	Slightly agree
Female	≥65	City	Non-literate or primary	Married	unemployed individuals	1000-2999	No	No	No	True	True	True	True	False	True	True	True	False	True	True	True	False	True	True	True	True	True	True	True	True	True	True	True	True	True	True	True	True	True	Mostly disagree	Mostly disagree	Mostly disagree	Mostly disagree	Mostly disagree	Mostly agree	Mostly agree	Mostly agree	Mostly disagree	Slightly disagree
Female	18-39	City	Higher education and above	Unmarried	Medical and health personnel	＜999	No	No	Yes	True	True	True	False	True	False	True	False	True	True	True	True	True	True	True	True	True	True	True	True	True	True	True	False	False	True	True	False	True	True	Mostly disagree	Neutral	Slightly agree	Slightly disagree	Mostly disagree	Neutral	Strongly disagree	Neutral	Strongly agree	Strongly agree
Female	40-64	City	Junior high school	Married	unemployed individuals	＜999	No	No	No	True	True	False	False	True	False	False	True	False	False	False	False	True	True	True	True	False	False	False	False	False	False	False	False	False	False	False	False	False	False	Neutral	Neutral	Neutral	Neutral	Neutral	Neutral	Neutral	Neutral	Neutral	Neutral
Male	≥65	City	High school	Married	Retiree	3000-5999	No	No	Yes	True	True	True	True	True	True	True	True	True	True	True	True	True	True	True	True	True	True	True	True	True	True	True	True	True	True	True	True	True	True	Slightly disagree	Slightly disagree	Slightly disagree	Slightly disagree	Mostly agree	Mostly agree	Mostly agree	Mostly agree	Mostly agree	Mostly agree
Male	40-64	City	Junior high school	Married	unemployed individuals	＜999	Yes	No	No	False	True	True	True	False	True	False	False	False	False	False	False	True	True	True	False	False	False	False	False	True	False	False	False	True	True	True	True	True	False	Neutral	Neutral	Neutral	Neutral	Neutral	Neutral	Neutral	Neutral	Neutral	Neutral
Female	40-64	City	Higher education and above	Married	Medical and health personnel	≥6000	No	Yes	Yes	True	False	True	True	True	True	True	False	True	True	False	True	True	True	True	True	True	True	True	True	True	True	True	True	True	True	True	True	True	True	Slightly agree	Slightly agree	Slightly agree	Slightly agree	Slightly agree	Slightly agree	Slightly agree	Slightly agree	Slightly agree	Slightly agree
Female	18-39	Township	Higher education and above	Unmarried	Medical and health personnel	＜999	Yes	No	No	True	True	True	True	True	True	True	True	True	True	True	True	True	True	True	True	True	True	True	True	True	True	True	True	True	True	True	True	True	True	Slightly disagree	Mostly disagree	Slightly agree	Slightly agree	Slightly agree	Slightly agree	Slightly agree	Slightly agree	Slightly agree	Slightly agree
Female	40-64	City	Junior high school	Married	unemployed individuals	＜999	No	No	No	True	True	True	False	False	False	False	False	False	False	False	False	False	True	False	False	False	True	False	True	False	False	False	False	False	True	False	False	False	True	Neutral	Neutral	Neutral	Neutral	Neutral	Slightly disagree	Neutral	Strongly agree	Mostly disagree	Strongly agree
Female	40-64	Township	Higher education and above	Married	Medical and health personnel	3000-5999	Yes	No	No	True	True	True	True	True	True	True	True	True	True	True	True	True	True	True	True	True	True	True	True	True	True	True	True	True	True	True	True	True	True	Strongly disagree	Strongly disagree	Strongly disagree	Mostly disagree	Slightly disagree	Mostly disagree	Mostly disagree	Mostly disagree	Mostly disagree	Strongly agree
Female	40-64	City	Junior high school	Married	Other workers	3000-5999	No	No	No	True	True	True	True	True	True	True	True	False	True	True	True	False	True	True	True	True	True	True	True	True	True	True	True	True	True	True	True	True	True	Neutral	Neutral	Neutral	Neutral	Neutral	Neutral	Neutral	Neutral	Neutral	Neutral
Female	40-64	City	Junior high school	Married	unemployed individuals	＜999	No	No	No	True	False	False	True	False	False	False	False	True	False	False	True	True	True	True	False	False	False	False	False	True	True	False	False	False	False	False	False	False	False	Neutral	Neutral	Neutral	Neutral	Neutral	Neutral	Neutral	Neutral	Neutral	Neutral
Female	40-64	City	Higher education and above	Married	Other workers	1000-2999	No	No	No	True	True	True	True	True	False	True	False	True	True	False	True	True	True	True	True	True	True	True	True	True	True	True	True	True	True	True	True	True	False	Strongly agree	Mostly disagree	Strongly disagree	Strongly disagree	Slightly disagree	Strongly disagree	Strongly agree	Strongly agree	Strongly agree	Strongly agree
Female	40-64	City	Non-literate or primary	Married	Farmer	＜999	No	No	No	True	True	True	True	False	False	False	False	False	False	False	False	True	True	True	True	False	False	False	False	False	False	False	True	True	True	True	True	True	True	Neutral	Neutral	Neutral	Neutral	Neutral	Neutral	Neutral	Neutral	Neutral	Neutral
Female	40-64	City	Junior high school	Married	unemployed individuals	＜999	No	No	No	True	True	True	True	False	False	False	False	False	True	False	False	True	True	False	False	False	False	False	False	False	False	False	False	True	True	False	False	False	False	Neutral	Neutral	Neutral	Neutral	Neutral	Neutral	Neutral	Neutral	Neutral	Neutral
Female	40-64	City	Higher education and above	Married	Worker, employee, service industry personnel	1000-2999	No	No	No	True	True	True	True	True	False	True	False	True	True	False	True	True	True	True	False	True	True	True	True	True	True	True	False	True	True	True	False	True	False	Mostly disagree	Neutral	Slightly disagree	Slightly disagree	Neutral	Neutral	Neutral	Neutral	Neutral	Neutral
Male	≥65	City	Junior high school	Married	Retiree	3000-5999	No	No	No	True	True	True	True	True	True	True	True	True	True	True	True	True	True	True	True	True	True	True	True	True	True	True	True	True	True	True	True	True	True	Slightly agree	Slightly agree	Slightly agree	Slightly agree	Slightly agree	Slightly agree	Slightly agree	Slightly agree	Slightly agree	Slightly agree
Male	40-64	Township	Higher education and above	Married	Worker, employee, service industry personnel	≥6000	No	No	No	True	True	True	True	False	True	False	True	True	True	True	True	True	True	True	True	True	True	True	True	True	True	True	True	True	True	True	False	False	True	Mostly agree	Mostly agree	Mostly agree	Mostly agree	Slightly agree	Slightly agree	Strongly agree	Strongly agree	Strongly agree	Strongly agree
Female	≥65	City	Non-literate or primary	Married	Retiree	3000-5999	No	No	No	True	True	True	True	True	True	True	True	True	True	True	True	False	False	True	False	True	True	True	True	True	True	True	True	False	True	True	True	True	True	Neutral	Neutral	Neutral	Neutral	Neutral	Neutral	Neutral	Neutral	Neutral	Neutral
Female	40-64	City	Junior high school	Married	Worker, employee, service industry personnel	3000-5999	No	No	No	True	True	True	True	True	True	True	True	True	True	True	True	True	True	True	True	True	True	True	True	True	True	True	True	True	True	True	True	True	True	Slightly agree	Slightly agree	Slightly agree	Slightly agree	Slightly agree	Slightly agree	Slightly agree	Slightly agree	Slightly agree	Slightly agree
Female	40-64	City	Higher education and above	Married	Worker, employee, service industry personnel	1000-2999	No	No	No	True	True	True	True	True	False	False	False	True	True	False	True	True	True	True	False	True	True	True	True	True	True	True	False	True	True	True	False	True	False	Neutral	Neutral	Neutral	Neutral	Neutral	Neutral	Neutral	Neutral	Neutral	Neutral
Female	40-64	City	Junior high school	Married	unemployed individuals	＜999	No	No	No	True	True	False	False	False	False	False	False	False	False	False	False	True	False	False	True	True	True	True	True	True	False	False	False	False	False	False	False	False	False	Neutral	Neutral	Neutral	Neutral	Neutral	Neutral	Neutral	Neutral	Neutral	Neutral
Female	≥65	City	Non-literate or primary	Married	Retiree	3000-5999	No	No	No	True	True	False	True	False	True	False	True	True	True	False	True	False	True	True	True	True	True	True	True	True	True	True	True	True	True	True	False	True	True	Neutral	Neutral	Neutral	Slightly agree	Slightly agree	Slightly agree	Mostly agree	Mostly agree	Slightly agree	Slightly agree
Female	18-39	City	Higher education and above	Married	Worker, employee, service industry personnel	3000-5999	No	No	No	False	True	False	True	True	True	True	True	True	True	True	False	False	True	True	False	True	True	True	False	True	True	False	True	False	False	True	False	True	True	Mostly agree	Mostly disagree	Strongly agree	Slightly agree	Slightly agree	Slightly agree	Mostly agree	Slightly agree	Slightly agree	Mostly agree
Male	≥65	City	Junior high school	Married	Worker, employee, service industry personnel	3000-5999	No	No	No	True	True	True	True	True	True	True	True	True	True	True	True	True	True	True	True	True	True	True	True	True	True	True	True	True	True	True	True	True	True	Slightly agree	Slightly agree	Slightly agree	Slightly agree	Slightly agree	Slightly agree	Slightly agree	Slightly agree	Slightly agree	Slightly agree
Female	18-39	City	Higher education and above	Unmarried	Medical and health personnel	3000-5999	No	No	Yes	True	True	False	False	True	False	False	False	True	True	True	True	True	True	True	True	True	True	True	False	True	True	False	False	False	True	True	False	True	True	Strongly disagree	Strongly disagree	Neutral	Neutral	Neutral	Slightly disagree	Neutral	Mostly disagree	Strongly disagree	Mostly agree
Male	≥65	City	Non-literate or primary	Married	Retiree	3000-5999	No	No	No	True	True	True	True	False	True	False	True	False	True	False	True	False	True	False	False	False	True	True	True	False	True	True	True	True	False	True	True	True	True	Neutral	Neutral	Neutral	Neutral	Neutral	Slightly agree	Slightly agree	Slightly agree	Slightly agree	Slightly agree
Female	40-64	City	Higher education and above	Married	unemployed individuals	1000-2999	No	No	No	True	True	True	True	True	False	False	False	True	True	False	True	True	True	True	False	True	True	True	True	True	True	True	False	True	True	True	False	True	False	Slightly disagree	Neutral	Slightly disagree	Neutral	Slightly disagree	Neutral	Mostly disagree	Neutral	Neutral	Neutral
Male	40-64	City	Higher education and above	Married	unemployed individuals	＜999	No	No	No	True	True	True	True	True	False	False	False	True	True	True	True	False	False	False	False	True	True	True	True	False	False	False	False	True	True	True	True	False	False	Neutral	Neutral	Neutral	Neutral	Neutral	Neutral	Neutral	Neutral	Neutral	Neutral
Female	≥65	City	Non-literate or primary	Married	Retiree	1000-2999	No	No	No	True	True	True	True	True	True	True	True	False	False	False	True	False	True	True	False	False	False	True	True	True	False	True	True	True	True	True	True	True	True	Neutral	Neutral	Neutral	Slightly agree	Slightly agree	Slightly agree	Slightly agree	Slightly agree	Slightly agree	Slightly agree
Female	≥65	City	High school	Married	Retiree	3000-5999	No	No	No	True	True	True	True	False	True	True	True	True	True	True	True	True	True	True	True	True	True	True	True	True	True	True	True	False	False	True	True	True	True	Slightly agree	Slightly agree	Slightly agree	Slightly agree	Slightly agree	Slightly agree	Slightly agree	Slightly agree	Slightly agree	Slightly agree
Male	40-64	City	Higher education and above	Married	Worker, employee, service industry personnel	1000-2999	No	No	No	True	True	True	True	True	False	False	False	True	True	False	True	True	True	True	True	True	True	True	True	True	True	True	False	True	True	True	True	True	True	Slightly disagree	Neutral	Slightly disagree	Slightly disagree	Neutral	Slightly disagree	Neutral	Slightly disagree	Neutral	Slightly disagree
Male	40-64	Township	Junior high school	Married	Farmer	＜999	No	No	No	True	True	True	True	True	True	True	True	True	True	True	True	True	True	True	True	True	True	True	True	True	True	True	True	True	True	True	True	True	True	Strongly agree	Strongly agree	Strongly agree	Strongly agree	Strongly agree	Strongly agree	Strongly agree	Strongly agree	Strongly agree	Strongly agree
Male	≥65	City	Non-literate or primary	Married	unemployed individuals	＜999	No	No	No	True	True	True	True	False	False	True	True	True	True	True	True	True	True	True	True	True	True	True	True	True	True	True	False	False	False	True	True	True	False	Slightly agree	Slightly agree	Slightly agree	Slightly disagree	Slightly agree	Slightly disagree	Slightly agree	Slightly agree	Slightly agree	Slightly agree
Female	40-64	City	High school	Married	Retiree	3000-5999	No	No	No	True	True	True	True	True	True	True	True	True	True	True	True	True	True	True	True	True	True	True	True	True	True	True	True	True	True	True	True	True	True	Slightly agree	Slightly agree	Slightly agree	Slightly agree	Slightly agree	Slightly agree	Slightly agree	Slightly agree	Slightly agree	Slightly agree
Male	≥65	City	Non-literate or primary	Married	Retiree	1000-2999	No	No	No	True	True	True	True	False	False	True	False	True	True	True	True	False	False	False	True	True	True	True	True	True	True	True	True	True	True	True	False	False	True	Neutral	Neutral	Neutral	Neutral	Neutral	Neutral	Neutral	Neutral	Slightly agree	Mostly agree
Male	40-64	City	Higher education and above	Married	Worker, employee, service industry personnel	1000-2999	No	No	No	True	True	True	True	True	False	False	False	True	True	False	True	True	True	True	False	True	True	True	True	True	True	True	False	True	True	True	False	True	True	Neutral	Neutral	Slightly disagree	Slightly disagree	Slightly disagree	Slightly disagree	Slightly disagree	Neutral	Neutral	Neutral
Female	18-39	City	Higher education and above	Unmarried	Other workers	＜999	Yes	Yes	No	True	True	False	True	True	False	True	False	True	False	True	False	False	True	False	True	True	False	True	False	True	False	True	False	False	True	False	True	False	False	Slightly agree	Slightly disagree	Slightly agree	Neutral	Slightly agree	Slightly disagree	Neutral	Slightly disagree	Slightly agree	Slightly disagree
Female	40-64	City	Junior high school	Married	Retiree	3000-5999	No	No	No	True	True	True	True	True	True	True	True	True	True	True	True	True	True	True	True	True	True	True	True	True	True	True	True	True	True	True	True	True	True	Slightly agree	Slightly agree	Slightly agree	Slightly agree	Slightly agree	Slightly agree	Slightly agree	Slightly agree	Slightly agree	Slightly agree
Male	40-64	City	Junior high school	Married	unemployed individuals	＜999	No	No	No	True	True	False	False	False	False	False	False	False	False	False	False	False	False	False	False	False	False	False	False	False	False	False	False	False	False	True	True	True	True	Neutral	Neutral	Neutral	Neutral	Neutral	Neutral	Neutral	Neutral	Neutral	Neutral
Female	18-39	City	Higher education and above	Unmarried	Other workers	＜999	No	No	No	True	True	True	True	True	True	True	True	True	True	True	True	True	True	True	False	True	False	True	True	True	True	True	True	False	False	True	False	True	True	Slightly agree	Slightly agree	Slightly agree	Slightly agree	Slightly agree	Slightly agree	Slightly agree	Slightly agree	Slightly agree	Slightly agree
Female	40-64	City	Junior high school	Married	Worker, employee, service industry personnel	1000-2999	No	No	No	True	True	True	True	True	True	True	True	True	True	True	True	True	True	True	True	True	True	True	True	True	True	True	True	True	True	True	True	True	True	Slightly agree	Slightly agree	Slightly agree	Slightly agree	Slightly agree	Slightly agree	Slightly agree	Slightly agree	Slightly agree	Slightly agree
Female	18-39	City	Higher education and above	Unmarried	Other workers	1000-2999	No	No	Yes	True	True	True	True	True	True	True	True	True	True	True	True	True	True	True	True	True	True	True	True	True	True	True	True	True	True	True	False	True	True	Neutral	Neutral	Neutral	Neutral	Neutral	Neutral	Neutral	Neutral	Neutral	Neutral
Male	40-64	City	Junior high school	Married	unemployed individuals	＜999	No	No	No	True	True	True	True	True	True	True	False	False	False	False	False	False	False	False	False	False	False	False	False	True	True	True	True	False	False	False	False	False	False	Neutral	Neutral	Neutral	Neutral	Neutral	Neutral	Neutral	Neutral	Neutral	Neutral
Female	≥65	City	Non-literate or primary	Married	unemployed individuals	＜999	No	No	No	True	True	True	False	True	False	False	False	False	True	True	True	False	False	False	True	False	False	True	True	True	True	True	True	False	True	True	True	False	True	Slightly agree	Slightly agree	Slightly agree	Slightly agree	Slightly agree	Slightly agree	Slightly agree	Neutral	Neutral	Slightly disagree
Male	40-64	Township	Higher education and above	Married	Medical and health personnel	1000-2999	No	No	No	True	True	True	True	True	False	False	True	True	True	True	False	True	True	True	False	False	True	True	True	True	False	True	False	False	True	True	False	True	False	Mostly agree	Slightly disagree	Slightly agree	Mostly agree	Mostly agree	Slightly disagree	Mostly agree	Slightly agree	Strongly agree	Mostly agree
Male	18-39	City	High school	Unmarried	Other workers	＜999	No	No	No	True	True	True	True	True	True	True	True	True	True	True	True	True	True	True	True	True	False	True	True	True	True	True	True	True	True	False	True	True	True	Neutral	Neutral	Neutral	Neutral	Neutral	Neutral	Neutral	Neutral	Neutral	Neutral
Female	40-64	City	Higher education and above	Married	Worker, employee, service industry personnel	1000-2999	No	No	No	True	True	True	True	True	False	False	False	True	True	True	True	True	True	True	False	True	True	True	True	True	True	True	False	True	True	True	False	True	True	Neutral	Slightly disagree	Slightly disagree	Slightly disagree	Neutral	Slightly agree	Slightly agree	Slightly agree	Slightly agree	Slightly agree
Male	40-64	City	Junior high school	Married	unemployed individuals	1000-2999	No	No	No	True	False	True	True	True	True	True	False	True	True	True	True	True	True	True	True	True	True	True	True	True	True	True	True	True	True	True	False	True	False	Neutral	Neutral	Neutral	Neutral	Neutral	Neutral	Neutral	Neutral	Neutral	Neutral
Female	≥65	City	Junior high school	Married	Retiree	3000-5999	No	No	No	True	True	True	True	True	True	True	True	True	True	True	True	True	True	True	True	True	True	True	True	True	True	True	True	True	True	True	True	True	True	Slightly agree	Slightly agree	Slightly agree	Slightly agree	Slightly agree	Slightly agree	Slightly agree	Slightly agree	Slightly agree	Slightly agree
Male	40-64	City	Non-literate or primary	Married	Retiree	1000-2999	No	No	No	False	True	True	True	True	True	True	True	False	True	False	True	False	True	True	True	True	True	True	True	True	True	True	True	False	False	True	False	True	True	Slightly agree	Slightly disagree	Slightly agree	Slightly agree	Slightly agree	Slightly disagree	Neutral	Neutral	Neutral	Neutral
Male	40-64	City	Junior high school	Married	unemployed individuals	＜999	No	No	No	True	True	True	False	False	False	False	False	False	False	False	False	False	False	False	False	False	False	False	False	False	False	False	False	True	True	True	True	True	True	Neutral	Neutral	Neutral	Neutral	Neutral	Neutral	Neutral	Neutral	Neutral	Neutral
Female	≥65	City	Non-literate or primary	Married	Retiree	1000-2999	No	No	No	False	True	False	False	False	True	True	False	True	True	True	True	False	False	True	True	True	True	True	True	False	True	True	True	False	False	True	True	True	True	Slightly agree	Slightly disagree	Slightly agree	Slightly agree	Slightly agree	Slightly disagree	Slightly agree	Slightly agree	Slightly disagree	Slightly agree
Male	18-39	City	Higher education and above	Married	Worker, employee, service industry personnel	1000-2999	No	No	No	True	True	True	True	True	True	True	False	True	True	True	True	True	True	True	True	True	True	True	True	True	True	True	True	True	True	True	False	True	False	Slightly disagree	Slightly disagree	Slightly disagree	Slightly disagree	Slightly agree	Slightly agree	Slightly agree	Slightly agree	Slightly agree	Slightly agree
Female	40-64	City	High school	Married	Worker, employee, service industry personnel	3000-5999	No	No	No	True	True	True	True	True	True	True	True	True	True	True	True	False	True	True	True	True	True	True	True	True	True	True	True	True	True	True	True	True	True	Neutral	Neutral	Neutral	Neutral	Neutral	Neutral	Neutral	Neutral	Neutral	Neutral
Female	18-39	Township	Higher education and above	Unmarried	unemployed individuals	＜999	No	No	No	False	True	False	True	True	True	True	True	True	True	False	True	True	True	True	True	True	True	True	True	True	True	True	True	True	True	True	True	True	True	Strongly disagree	Neutral	Strongly disagree	Strongly disagree	Strongly disagree	Strongly disagree	Strongly disagree	Strongly disagree	Neutral	Mostly agree
Female	40-64	City	Junior high school	Married	Retiree	1000-2999	No	No	No	True	True	True	True	True	True	True	True	False	True	True	True	True	True	True	True	True	True	True	True	True	True	True	True	True	True	True	True	True	True	Neutral	Slightly agree	Neutral	Neutral	Slightly agree	Slightly agree	Slightly agree	Slightly agree	Slightly agree	Slightly agree
Female	≥65	City	Junior high school	Married	Retiree	3000-5999	No	No	No	False	True	False	True	True	True	True	True	True	False	False	True	False	True	True	True	True	True	True	True	True	True	True	True	True	True	True	True	True	True	Slightly agree	Slightly disagree	Slightly agree	Slightly agree	Slightly agree	Slightly disagree	Slightly agree	Neutral	Slightly disagree	Slightly agree
Male	18-39	City	Higher education and above	Unmarried	Other workers	＜999	No	No	No	True	True	True	True	True	True	True	True	True	True	True	True	True	True	True	True	True	True	True	True	True	True	True	True	True	True	True	True	True	True	Neutral	Neutral	Neutral	Neutral	Neutral	Neutral	Neutral	Neutral	Neutral	Neutral
Female	40-64	Township	Higher education and above	Married	Medical and health personnel	3000-5999	No	No	No	False	True	True	False	False	True	True	True	True	True	False	True	True	True	True	True	True	True	True	True	True	True	True	True	True	True	True	False	True	True	Neutral	Neutral	Neutral	Neutral	Neutral	Neutral	Neutral	Neutral	Neutral	Neutral
Female	18-39	City	Higher education and above	Unmarried	Medical and health personnel	＜999	No	No	Yes	True	False	True	True	True	False	True	False	True	True	True	True	True	True	True	True	True	True	True	True	True	True	True	True	True	True	True	True	True	True	Neutral	Neutral	Neutral	Neutral	Neutral	Neutral	Neutral	Neutral	Neutral	Neutral
Female	≥65	City	Junior high school	Married	Worker, employee, service industry personnel	1000-2999	No	No	No	False	True	True	True	True	True	True	True	True	True	True	True	True	True	True	True	True	True	True	True	True	True	True	True	True	True	True	True	True	True	Neutral	Slightly agree	Neutral	Neutral	Slightly agree	Slightly agree	Slightly agree	Slightly agree	Slightly agree	Slightly agree
Male	40-64	City	Non-literate or primary	Married	Other workers	＜999	No	No	No	False	False	False	False	False	False	False	False	True	True	True	True	False	True	True	True	False	False	True	True	True	True	True	True	False	False	True	True	True	True	Slightly agree	Slightly agree	Slightly agree	Slightly agree	Slightly agree	Slightly agree	Slightly agree	Slightly agree	Slightly agree	Slightly agree
Male	≥65	Township	Non-literate or primary	Married	Farmer	1000-2999	No	No	No	False	False	False	False	False	False	False	False	False	False	False	False	False	False	False	False	False	False	False	False	False	False	False	False	False	False	False	False	False	False	Neutral	Neutral	Neutral	Neutral	Neutral	Neutral	Neutral	Neutral	Neutral	Neutral
Female	40-64	City	Non-literate or primary	Unmarried	Other workers	1000-2999	No	No	No	True	True	True	True	True	True	True	True	True	True	True	True	True	True	True	True	True	True	True	True	True	True	True	True	True	True	True	True	True	True	Neutral	Neutral	Neutral	Neutral	Neutral	Neutral	Neutral	Neutral	Neutral	Neutral
Female	40-64	City	Junior high school	Married	Retiree	1000-2999	No	No	No	False	True	True	True	True	True	True	True	True	True	True	True	True	True	True	True	True	True	True	True	True	True	True	True	True	True	True	True	True	True	Slightly agree	Slightly agree	Slightly agree	Slightly agree	Slightly agree	Slightly agree	Slightly agree	Slightly agree	Slightly agree	Slightly agree
Male	18-39	City	Higher education and above	Married	Other workers	3000-5999	No	No	No	True	True	True	True	False	True	True	False	True	True	True	True	False	True	True	True	True	False	False	True	True	True	True	True	True	True	True	True	True	True	Mostly disagree	Slightly agree	Neutral	Neutral	Slightly disagree	Mostly disagree	Slightly disagree	Mostly agree	Slightly agree	Slightly agree
Female	≥65	Township	Junior high school	Married	Farmer	1000-2999	No	No	No	False	False	False	False	False	False	False	False	False	False	False	False	False	False	False	False	False	False	False	False	False	False	False	False	False	False	False	False	False	False	Neutral	Neutral	Neutral	Neutral	Neutral	Neutral	Neutral	Neutral	Neutral	Neutral
Female	40-64	City	High school	Married	Worker, employee, service industry personnel	1000-2999	No	No	No	True	True	True	True	True	True	True	True	True	True	True	True	True	True	True	True	True	True	True	True	True	True	True	True	True	True	True	True	True	True	Slightly agree	Slightly agree	Slightly agree	Slightly agree	Slightly agree	Slightly agree	Slightly agree	Slightly agree	Slightly agree	Slightly agree
Female	40-64	Township	Junior high school	Widowed	Farmer	1000-2999	No	No	No	False	False	False	False	False	False	False	False	False	False	False	False	False	False	False	False	False	False	False	False	False	False	False	False	False	False	False	False	False	False	Neutral	Neutral	Neutral	Neutral	Neutral	Neutral	Neutral	Neutral	Neutral	Neutral
Male	40-64	City	Junior high school	Widowed	Retiree	1000-2999	No	No	No	True	True	True	True	True	True	True	True	True	True	True	True	True	True	True	True	True	True	True	True	True	True	True	True	True	True	True	True	True	True	Neutral	Neutral	Neutral	Neutral	Neutral	Neutral	Neutral	Neutral	Neutral	Neutral
Female	40-64	City	Junior high school	Married	Worker, employee, service industry personnel	1000-2999	No	No	No	True	True	True	True	True	True	True	True	True	True	True	True	True	True	True	True	True	True	True	True	True	True	True	True	True	True	True	True	True	True	Slightly agree	Slightly agree	Slightly agree	Slightly agree	Slightly agree	Slightly agree	Slightly agree	Slightly agree	Slightly agree	Slightly agree
Female	18-39	City	Higher education and above	Married	Medical and health personnel	3000-5999	No	No	Yes	True	True	True	True	True	True	True	True	True	True	False	True	True	True	True	True	True	True	True	True	False	True	False	True	True	True	True	True	True	True	Neutral	Strongly agree	Slightly agree	Neutral	Neutral	Neutral	Neutral	Neutral	Neutral	Neutral
Female	40-64	City	Junior high school	Married	Worker, employee, service industry personnel	3000-5999	No	No	No	True	True	True	True	True	True	True	True	True	True	True	True	True	True	True	True	True	True	True	True	True	True	True	True	True	True	True	True	True	True	Slightly agree	Slightly agree	Slightly agree	Slightly agree	Slightly agree	Slightly agree	Slightly agree	Slightly agree	Slightly agree	Slightly agree
Female	≥65	City	Junior high school	Married	Retiree	1000-2999	No	No	No	True	True	True	True	True	True	True	True	True	True	True	True	True	True	True	True	True	True	True	True	True	True	True	True	True	True	True	True	True	True	Neutral	Neutral	Neutral	Neutral	Neutral	Neutral	Neutral	Neutral	Neutral	Neutral
Female	18-39	City	Higher education and above	Unmarried	Medical and health personnel	3000-5999	No	No	No	True	False	False	True	True	True	True	True	True	True	True	True	False	True	True	True	True	True	True	True	True	True	True	True	True	True	True	True	True	True	Neutral	Neutral	Neutral	Neutral	Neutral	Neutral	Neutral	Neutral	Neutral	Neutral
Male	≥65	City	Junior high school	Married	Retiree	1000-2999	No	No	No	True	True	True	True	True	True	True	True	True	True	True	True	True	True	True	True	True	True	True	True	True	True	True	True	False	True	True	True	True	True	Neutral	Neutral	Neutral	Neutral	Neutral	Neutral	Neutral	Neutral	Neutral	Neutral
Female	18-39	City	Higher education and above	Married	Worker, employee, service industry personnel	3000-5999	No	No	No	True	False	True	False	False	False	True	False	True	True	True	True	True	True	True	False	False	True	True	True	False	False	False	False	True	False	False	False	True	False	Neutral	Slightly agree	Slightly disagree	Neutral	Neutral	Neutral	Neutral	Neutral	Neutral	Neutral
Female	40-64	City	High school	Married	Retiree	1000-2999	No	No	No	True	True	True	True	True	True	True	True	True	True	True	True	True	True	True	True	True	True	True	True	True	True	True	True	False	False	True	False	False	True	Neutral	Neutral	Neutral	Neutral	Neutral	Neutral	Neutral	Neutral	Neutral	Neutral
Male	18-39	City	Higher education and above	Unmarried	Farmer	≥6000	No	No	No	True	True	True	False	False	False	False	True	True	True	True	False	True	True	True	True	True	False	False	True	True	True	False	False	False	True	True	True	True	True	Strongly disagree	Neutral	Neutral	Neutral	Slightly disagree	Slightly disagree	Strongly agree	Slightly agree	Neutral	Neutral
Female	18-39	City	Higher education and above	Unmarried	Worker, employee, service industry personnel	3000-5999	Yes	No	No	True	True	True	True	True	True	True	True	True	True	True	True	True	True	True	True	True	True	True	True	True	True	True	True	False	True	True	False	True	True	Strongly disagree	Mostly disagree	Slightly agree	Mostly disagree	Mostly disagree	Slightly agree	Strongly agree	Strongly agree	Strongly disagree	Mostly agree
Male	18-39	City	Higher education and above	Married	Medical and health personnel	≥6000	No	No	No	True	True	True	True	True	True	True	True	True	True	True	True	True	True	True	True	True	True	True	True	True	True	True	True	True	True	True	True	True	True	Strongly agree	Mostly disagree	Neutral	Neutral	Neutral	Neutral	Neutral	Neutral	Neutral	Neutral
Male	≥65	City	High school	Married	Retiree	1000-2999	No	No	No	True	True	True	True	True	True	True	True	True	True	True	True	True	True	True	True	True	True	True	True	True	True	True	True	True	True	True	True	True	True	Neutral	Neutral	Neutral	Neutral	Neutral	Neutral	Neutral	Neutral	Neutral	Neutral
Male	40-64	City	Junior high school	Married	Retiree	3000-5999	No	No	No	True	True	True	True	True	True	True	True	True	True	True	True	True	True	True	True	True	True	True	True	True	True	True	True	True	True	True	True	True	True	Slightly agree	Slightly agree	Slightly agree	Slightly agree	Slightly agree	Slightly agree	Slightly agree	Slightly agree	Slightly agree	Slightly agree
Female	18-39	Township	Higher education and above	Married	Other workers	1000-2999	No	No	No	True	True	True	True	True	True	True	True	True	True	True	True	True	True	True	True	True	True	True	True	True	True	True	True	True	True	True	True	True	True	Slightly disagree	Mostly disagree	Slightly disagree	Mostly disagree	Mostly disagree	Strongly disagree	Slightly disagree	Strongly disagree	Mostly disagree	Mostly agree
Male	18-39	City	Higher education and above	Unmarried	Worker, employee, service industry personnel	3000-5999	Yes	No	No	True	True	True	True	True	True	True	True	True	True	True	True	True	True	True	True	True	True	True	True	True	True	True	True	True	True	True	True	True	True	Strongly disagree	Mostly agree	Slightly disagree	Slightly disagree	Slightly disagree	Strongly agree	Slightly disagree	Neutral	Strongly agree	Strongly agree
Male	40-64	City	Higher education and above	Married	Retiree	1000-2999	No	No	No	True	True	True	True	True	True	True	True	True	True	True	True	True	True	True	True	True	True	True	True	True	True	True	True	True	True	True	True	True	True	Neutral	Neutral	Neutral	Neutral	Neutral	Neutral	Neutral	Neutral	Neutral	Neutral
Female	≥65	City	Non-literate or primary	Widowed	Farmer	＜999	No	No	No	False	True	True	True	True	True	True	True	True	True	True	True	True	True	True	True	True	True	True	True	True	True	True	True	True	True	True	True	True	True	Slightly agree	Slightly agree	Slightly agree	Slightly agree	Slightly agree	Slightly agree	Slightly agree	Slightly agree	Slightly agree	Slightly agree
Male	40-64	City	Junior high school	Married	Worker, employee, service industry personnel	3000-5999	No	No	No	True	True	True	True	True	True	True	True	True	True	True	True	True	True	True	True	True	True	True	True	True	True	True	True	True	True	True	True	True	True	Slightly agree	Slightly agree	Slightly agree	Slightly agree	Slightly agree	Slightly agree	Slightly agree	Slightly agree	Slightly agree	Slightly agree
Female	40-64	City	Junior high school	Married	Retiree	1000-2999	No	No	No	True	True	True	True	True	True	True	True	True	True	True	True	True	True	True	True	True	False	True	True	True	True	True	False	False	False	True	True	True	True	Slightly disagree	Slightly disagree	Slightly disagree	Slightly disagree	Slightly disagree	Slightly disagree	Slightly disagree	Slightly disagree	Slightly disagree	Slightly disagree
Female	18-39	City	Higher education and above	Married	Worker, employee, service industry personnel	≥6000	No	No	No	True	True	False	True	True	False	True	True	True	False	False	True	True	True	True	True	True	True	True	True	True	True	True	False	False	False	True	False	True	True	Mostly disagree	Neutral	Slightly agree	Mostly agree	Slightly disagree	Neutral	Mostly agree	Mostly agree	Strongly agree	Slightly agree
Female	≥65	City	Non-literate or primary	Married	Worker, employee, service industry personnel	3000-5999	No	No	No	True	True	True	True	True	True	True	True	True	True	True	True	True	True	True	True	True	True	True	True	True	True	True	True	True	True	True	True	True	True	Slightly agree	Slightly agree	Slightly agree	Slightly agree	Slightly agree	Slightly agree	Slightly agree	Slightly agree	Slightly agree	Slightly agree
Female	≥65	City	Non-literate or primary	Widowed	Retiree	1000-2999	No	No	No	True	True	True	True	True	True	True	True	True	True	True	True	True	True	True	True	True	True	True	True	True	True	True	True	True	True	True	True	True	True	Neutral	Neutral	Neutral	Neutral	Neutral	Neutral	Neutral	Neutral	Neutral	Neutral
Female	40-64	City	Junior high school	Married	Retiree	3000-5999	No	No	No	True	True	True	True	True	True	True	True	True	True	True	True	True	True	True	True	True	True	True	True	True	True	True	True	True	True	True	True	True	True	Slightly agree	Slightly agree	Slightly agree	Slightly agree	Slightly agree	Slightly agree	Slightly agree	Slightly agree	Slightly agree	Slightly agree
Male	40-64	City	High school	Married	Retiree	1000-2999	No	No	No	True	True	True	True	True	True	True	True	True	True	True	True	False	True	True	True	True	True	True	True	True	True	True	True	True	True	True	False	True	True	Slightly agree	Slightly agree	Slightly agree	Slightly agree	Slightly agree	Slightly agree	Slightly agree	Slightly agree	Slightly agree	Slightly agree
Male	≥65	City	Junior high school	Married	Worker, employee, service industry personnel	1000-2999	No	No	No	True	True	True	True	True	True	True	True	True	True	True	True	True	True	True	True	True	True	True	True	True	True	True	True	True	True	True	True	True	True	Mostly agree	Mostly agree	Mostly agree	Mostly agree	Mostly agree	Mostly agree	Mostly agree	Mostly agree	Mostly agree	Mostly agree
Female	≥65	City	Non-literate or primary	Married	unemployed individuals	＜999	No	No	No	True	True	True	True	True	True	True	True	False	True	True	False	False	True	True	True	False	False	True	True	True	False	True	True	True	True	False	True	True	False	Neutral	Slightly disagree	Neutral	Slightly agree	Slightly disagree	Slightly agree	Mostly agree	Slightly disagree	Slightly agree	Neutral
Male	18-39	City	Higher education and above	Unmarried	Worker, employee, service industry personnel	3000-5999	No	No	No	True	True	True	True	True	True	True	True	True	True	True	True	True	True	True	True	True	True	True	True	True	True	True	True	True	True	True	True	True	True	Strongly agree	Strongly agree	Strongly agree	Strongly agree	Strongly agree	Strongly agree	Strongly agree	Strongly agree	Strongly agree	Strongly agree
Female	40-64	City	Non-literate or primary	Married	Other workers	3000-5999	No	No	Yes	True	True	True	True	True	True	False	False	True	True	True	True	True	True	True	True	True	True	True	True	True	True	True	True	True	True	True	False	False	False	Neutral	Slightly agree	Slightly agree	Slightly agree	Neutral	Slightly agree	Slightly agree	Slightly agree	Neutral	Slightly agree
Female	40-64	City	Junior high school	Married	Retiree	3000-5999	No	No	No	True	True	True	True	True	True	True	True	True	True	True	True	True	True	True	True	True	True	True	True	True	True	True	True	True	True	True	True	True	True	Mostly agree	Mostly agree	Mostly agree	Mostly agree	Mostly agree	Mostly agree	Mostly agree	Mostly agree	Mostly agree	Mostly agree
Female	40-64	City	Junior high school	Married	Other workers	1000-2999	No	No	No	True	True	True	True	True	True	True	True	True	True	True	True	True	True	True	True	True	True	True	True	True	True	True	True	True	True	True	True	True	True	Neutral	Neutral	Neutral	Neutral	Neutral	Neutral	Neutral	Neutral	Neutral	Neutral
Female	40-64	City	Non-literate or primary	Married	Farmer	3000-5999	No	No	No	True	True	False	True	True	True	True	False	True	True	False	True	True	True	True	True	True	False	True	False	True	True	True	True	True	False	True	True	True	True	Neutral	Neutral	Neutral	Neutral	Neutral	Neutral	Neutral	Neutral	Neutral	Neutral
Female	≥65	City	Non-literate or primary	Married	Farmer	＜999	No	No	No	True	True	False	False	False	True	True	True	True	True	True	True	True	True	True	True	True	True	True	True	True	True	True	True	False	False	True	True	True	True	Mostly agree	Mostly agree	Mostly agree	Mostly agree	Mostly agree	Mostly agree	Mostly agree	Mostly agree	Mostly agree	Mostly agree
Female	40-64	City	Junior high school	Married	unemployed individuals	1000-2999	No	No	No	True	True	True	True	True	True	True	True	True	True	True	True	False	True	False	False	True	False	False	False	False	True	True	False	True	True	False	False	False	True	Strongly disagree	Mostly disagree	Strongly disagree	Slightly disagree	Slightly agree	Neutral	Slightly agree	Slightly agree	Slightly disagree	Slightly disagree
Female	18-39	Township	Higher education and above	Married	Medical and health personnel	3000-5999	No	No	No	True	True	True	True	True	True	True	True	True	True	True	True	True	True	True	True	True	True	True	True	True	True	True	True	True	True	True	True	True	True	Neutral	Neutral	Neutral	Neutral	Neutral	Neutral	Neutral	Neutral	Neutral	Neutral
Female	40-64	City	High school	Married	Retiree	1000-2999	No	No	No	True	True	True	True	True	True	True	True	True	True	True	True	True	True	True	True	True	True	True	True	True	True	True	True	True	True	True	True	True	True	Slightly disagree	Slightly disagree	Slightly disagree	Slightly disagree	Slightly disagree	Slightly disagree	Slightly disagree	Slightly disagree	Slightly disagree	Slightly disagree
Female	40-64	Township	Higher education and above	Married	Farmer	3000-5999	Yes	No	No	True	False	False	True	True	False	True	False	True	True	True	True	False	True	True	True	True	True	True	True	True	True	True	False	True	True	True	False	False	True	Mostly disagree	Neutral	Strongly disagree	Neutral	Mostly disagree	Strongly disagree	Neutral	Strongly disagree	Neutral	Strongly disagree
Female	18-39	Township	Higher education and above	Married	Worker, employee, service industry personnel	3000-5999	No	No	No	True	True	True	True	True	True	True	True	True	True	True	True	True	True	True	True	True	True	True	True	True	True	True	True	True	True	True	True	True	True	Slightly agree	Neutral	Slightly agree	Slightly agree	Neutral	Neutral	Neutral	Slightly agree	Slightly disagree	Mostly agree
Female	18-39	City	Higher education and above	Married	Medical and health personnel	≥6000	No	No	No	True	True	True	True	False	True	True	True	True	True	False	True	True	True	True	True	True	True	True	True	True	True	True	False	False	True	True	False	True	False	Mostly agree	Neutral	Mostly agree	Slightly agree	Mostly agree	Slightly disagree	Strongly agree	Strongly agree	Slightly agree	Mostly agree
Female	≥65	City	High school	Married	Retiree	1000-2999	No	No	No	True	True	True	True	True	True	True	True	True	True	True	True	True	True	True	True	True	True	True	True	True	True	True	True	True	True	True	True	True	True	Slightly disagree	Slightly disagree	Slightly disagree	Slightly disagree	Slightly disagree	Slightly disagree	Slightly disagree	Slightly disagree	Slightly disagree	Slightly disagree
Male	18-39	Township	Higher education and above	Married	Worker, employee, service industry personnel	≥6000	No	No	No	False	False	False	False	True	True	True	False	True	True	True	True	True	True	True	True	True	True	True	True	True	True	True	True	True	True	True	True	True	True	Neutral	Neutral	Neutral	Neutral	Neutral	Neutral	Neutral	Neutral	Slightly agree	Slightly agree
Female	18-39	Township	High school	Married	Other workers	3000-5999	No	No	No	True	True	True	True	False	False	False	True	True	True	False	True	True	True	True	True	True	True	True	True	True	True	True	True	True	True	True	True	True	True	Mostly disagree	Mostly disagree	Mostly disagree	Mostly disagree	Mostly disagree	Mostly disagree	Mostly disagree	Mostly disagree	Mostly disagree	Mostly disagree
Female	40-64	Township	Non-literate or primary	Married	Farmer	1000-2999	No	No	No	True	True	True	True	True	True	True	True	True	True	True	True	False	True	True	True	True	True	True	True	True	True	True	True	True	True	True	True	True	True	Neutral	Neutral	Neutral	Neutral	Neutral	Neutral	Neutral	Neutral	Neutral	Neutral
Female	18-39	Township	Higher education and above	Married	Worker, employee, service industry personnel	3000-5999	No	No	No	True	True	True	True	False	True	True	False	True	True	True	True	True	True	True	True	True	True	True	True	True	True	True	True	True	True	True	True	True	True	Mostly disagree	Mostly disagree	Mostly disagree	Mostly disagree	Mostly disagree	Mostly disagree	Mostly disagree	Mostly disagree	Mostly disagree	Mostly disagree
Female	18-39	City	Higher education and above	Unmarried	Medical and health personnel	≥6000	No	No	No	True	True	True	True	True	True	True	True	True	True	True	True	True	True	True	True	True	True	True	True	True	True	True	True	True	True	True	True	True	True	Strongly disagree	Strongly disagree	Strongly disagree	Strongly disagree	Strongly disagree	Strongly disagree	Strongly disagree	Strongly disagree	Strongly disagree	Strongly disagree
Male	40-64	City	Higher education and above	Married	Worker, employee, service industry personnel	3000-5999	No	No	No	True	True	False	True	False	False	False	True	True	True	False	False	True	False	True	False	False	True	True	False	False	False	True	True	True	True	True	False	False	False	Mostly disagree	Mostly disagree	Slightly disagree	Slightly disagree	Mostly disagree	Mostly disagree	Slightly disagree	Slightly disagree	Slightly disagree	Mostly disagree
Female	18-39	City	Higher education and above	Married	Medical and health personnel	3000-5999	No	No	No	True	True	True	False	True	True	True	True	True	True	False	True	False	True	True	True	True	False	True	False	True	True	True	True	True	True	True	False	False	False	Mostly disagree	Slightly disagree	Neutral	Neutral	Neutral	Neutral	Neutral	Neutral	Neutral	Neutral
Female	≥65	City	Junior high school	Divorced	Farmer	＜999	No	No	No	True	True	True	True	False	True	False	False	False	True	False	False	True	False	True	False	True	False	True	False	False	True	True	True	False	True	True	False	True	True	Mostly disagree	Mostly disagree	Mostly agree	Mostly disagree	Mostly disagree	Mostly agree	Mostly disagree	Mostly disagree	Slightly agree	Mostly disagree
Female	40-64	City	Junior high school	Married	Other workers	1000-2999	No	No	No	True	True	True	True	True	True	True	True	True	True	True	True	True	True	True	True	True	True	True	True	True	True	True	True	True	True	True	True	True	True	Neutral	Neutral	Neutral	Neutral	Neutral	Neutral	Neutral	Neutral	Neutral	Neutral
Female	40-64	City	High school	Married	Worker, employee, service industry personnel	1000-2999	No	No	Yes	False	True	True	False	False	True	True	False	False	True	False	True	False	True	False	False	True	True	False	False	False	False	True	False	False	False	False	False	True	True	Neutral	Slightly agree	Neutral	Neutral	Slightly disagree	Slightly agree	Slightly disagree	Neutral	Slightly disagree	Neutral
Male	18-39	Township	Higher education and above	Married	Worker, employee, service industry personnel	3000-5999	No	No	No	True	True	True	True	False	True	True	True	True	True	False	True	True	True	True	False	True	True	True	True	True	False	True	False	True	True	True	False	True	False	Neutral	Slightly agree	Mostly agree	Neutral	Neutral	Neutral	Neutral	Neutral	Neutral	Neutral
Female	18-39	Township	Higher education and above	Married	Medical and health personnel	3000-5999	No	No	No	True	True	True	True	False	False	False	False	True	False	False	True	False	True	True	False	True	True	True	True	True	False	True	False	False	True	True	False	True	True	Strongly disagree	Strongly agree	Strongly disagree	Strongly disagree	Strongly disagree	Mostly disagree	Mostly agree	Mostly agree	Strongly agree	Strongly agree
Female	18-39	Township	Higher education and above	Married	Medical and health personnel	1000-2999	No	No	No	True	True	True	True	True	True	True	True	True	True	False	True	True	True	True	True	True	True	True	True	True	True	True	True	True	True	True	False	True	True	Slightly agree	Strongly agree	Slightly agree	Slightly agree	Strongly disagree	Mostly agree	Strongly agree	Strongly agree	Mostly agree	Strongly agree
Female	40-64	City	Higher education and above	Married	Medical and health personnel	3000-5999	No	No	Yes	True	True	True	True	True	False	True	False	True	True	True	True	True	True	True	True	True	True	False	True	True	True	True	True	False	True	True	False	True	False	Neutral	Slightly agree	Slightly disagree	Neutral	Slightly disagree	Neutral	Slightly agree	Slightly agree	Slightly agree	Slightly agree
Male	40-64	City	High school	Married	Retiree	3000-5999	No	No	No	True	False	True	True	True	False	True	True	True	True	True	True	True	True	True	True	True	True	True	True	True	True	True	True	False	True	True	True	False	True	Neutral	Neutral	Neutral	Slightly disagree	Neutral	Slightly agree	Slightly agree	Slightly agree	Slightly agree	Neutral
Female	18-39	Township	Higher education and above	Married	Medical and health personnel	1000-2999	No	No	No	True	True	True	True	True	True	False	True	True	True	True	True	True	True	True	True	True	True	True	True	True	True	True	False	False	True	True	False	True	True	Strongly disagree	Strongly disagree	Neutral	Neutral	Neutral	Neutral	Neutral	Neutral	Neutral	Neutral
Female	18-39	City	Higher education and above	Married	Medical and health personnel	3000-5999	No	No	No	True	False	True	True	False	False	False	True	True	True	False	True	True	False	True	True	True	True	True	True	True	True	False	False	False	True	True	True	True	True	Mostly agree	Mostly agree	Mostly agree	Mostly agree	Mostly agree	Mostly agree	Mostly agree	Mostly agree	Mostly agree	Mostly agree
Male	18-39	City	Higher education and above	Married	Worker, employee, service industry personnel	≥6000	No	No	No	False	True	True	True	True	True	True	True	True	True	True	True	True	True	True	True	True	True	True	True	True	True	True	True	True	True	True	True	True	True	Mostly disagree	Mostly agree	Mostly agree	Mostly agree	Mostly disagree	Neutral	Mostly agree	Mostly agree	Strongly disagree	Strongly agree
Female	≥65	City	Non-literate or primary	Married	Retiree	＜999	No	No	No	True	True	True	True	False	False	True	True	True	False	True	False	True	True	False	True	True	False	True	True	False	True	True	False	True	False	True	True	False	True	Neutral	Slightly agree	Neutral	Neutral	Neutral	Neutral	Neutral	Neutral	Neutral	Neutral
Male	40-64	City	Non-literate or primary	Married	Retiree	1000-2999	No	No	No	False	True	True	False	False	True	True	False	True	True	False	True	False	True	True	True	True	True	True	True	True	True	False	False	False	True	False	False	True	True	Strongly disagree	Strongly agree	Strongly disagree	Neutral	Neutral	Strongly agree	Neutral	Neutral	Strongly agree	Strongly disagree
Male	≥65	City	Junior high school	Married	Retiree	3000-5999	No	No	No	True	True	True	True	True	True	True	True	True	True	True	True	True	True	True	True	True	True	True	True	True	True	True	True	True	True	True	True	True	True	Slightly disagree	Slightly disagree	Slightly disagree	Slightly disagree	Slightly disagree	Slightly disagree	Slightly disagree	Slightly disagree	Slightly disagree	Slightly disagree
Male	40-64	City	Junior high school	Married	Other workers	3000-5999	No	No	No	True	True	True	True	True	False	True	False	True	False	False	True	True	False	False	True	True	False	True	True	True	False	True	True	True	True	True	True	True	True	Slightly disagree	Slightly disagree	Slightly disagree	Slightly disagree	Slightly disagree	Slightly disagree	Slightly disagree	Slightly disagree	Slightly disagree	Slightly disagree
Male	40-64	City	Junior high school	Married	Worker, employee, service industry personnel	3000-5999	No	No	No	True	True	False	True	True	True	True	False	False	True	False	True	False	True	True	True	True	True	True	True	True	True	True	False	False	True	True	False	True	True	Strongly disagree	Strongly agree	Neutral	Slightly disagree	Slightly agree	Slightly disagree	Mostly agree	Mostly disagree	Slightly disagree	Mostly agree
Male	40-64	City	High school	Married	unemployed individuals	1000-2999	No	No	No	True	True	False	True	True	True	True	False	True	True	False	True	True	False	True	True	True	True	False	True	True	False	True	True	True	True	True	True	True	False	Strongly agree	Strongly agree	Neutral	Neutral	Neutral	Neutral	Neutral	Neutral	Neutral	Neutral
Female	40-64	City	High school	Married	Farmer	＜999	No	No	Yes	True	False	False	False	False	False	True	True	True	False	True	True	True	False	False	False	False	False	True	True	True	True	True	True	False	True	True	True	True	True	Mostly disagree	Slightly disagree	Neutral	Slightly agree	Neutral	Neutral	Neutral	Slightly agree	Slightly agree	Neutral
Female	40-64	City	Junior high school	Married	Other workers	≥6000	No	No	No	True	False	True	True	True	False	True	True	True	False	True	True	True	True	False	True	True	False	True	True	False	False	False	True	False	False	True	True	False	True	Strongly agree	Slightly agree	Slightly disagree	Strongly agree	Neutral	Mostly agree	Slightly disagree	Slightly agree	Slightly disagree	Mostly agree
Female	40-64	City	High school	Married	Other workers	1000-2999	No	No	No	False	True	True	True	True	False	True	True	True	False	True	True	True	True	True	True	False	True	True	False	True	True	True	True	False	True	True	False	True	False	Strongly agree	Slightly agree	Neutral	Slightly disagree	Slightly agree	Slightly disagree	Slightly agree	Slightly disagree	Slightly disagree	Mostly agree
Female	≥65	City	Junior high school	Married	Other workers	1000-2999	No	No	No	True	False	True	True	False	True	True	True	True	True	False	True	True	False	True	True	True	True	True	True	True	True	True	False	False	True	True	True	False	True	Slightly agree	Slightly disagree	Mostly agree	Slightly disagree	Slightly agree	Slightly disagree	Mostly agree	Slightly disagree	Mostly agree	Slightly disagree
Female	40-64	City	Junior high school	Married	Other workers	＜999	No	No	No	True	True	True	True	False	False	False	False	True	True	True	False	True	False	True	True	True	False	True	True	True	True	True	False	False	True	True	True	True	True	Slightly agree	Neutral	Slightly disagree	Slightly agree	Slightly disagree	Slightly agree	Slightly disagree	Slightly agree	Slightly disagree	Mostly agree
Female	40-64	City	High school	Married	Retiree	1000-2999	No	No	No	True	True	True	True	True	True	True	True	True	True	True	True	True	True	True	True	True	True	True	True	True	True	True	True	True	True	True	True	True	True	Neutral	Strongly disagree	Strongly disagree	Strongly disagree	Strongly disagree	Strongly disagree	Strongly disagree	Strongly disagree	Strongly disagree	Strongly disagree
Male	40-64	City	High school	Married	Retiree	1000-2999	No	No	No	False	True	False	True	False	True	False	True	True	True	False	True	True	False	True	False	True	False	True	False	True	True	True	False	False	True	True	True	True	True	Strongly disagree	Strongly disagree	Strongly disagree	Strongly disagree	Mostly disagree	Mostly disagree	Strongly disagree	Strongly disagree	Strongly disagree	Strongly disagree
Male	≥65	City	Non-literate or primary	Widowed	Retiree	1000-2999	Yes	No	No	True	False	True	True	True	False	True	True	True	True	False	True	False	True	False	False	True	False	True	True	False	True	True	False	False	False	True	False	False	True	Strongly disagree	Strongly agree	Strongly disagree	Strongly disagree	Strongly disagree	Strongly agree	Mostly agree	Strongly agree	Strongly agree	Strongly agree
Female	≥65	City	Junior high school	Widowed	Retiree	＜999	Yes	No	No	True	False	True	True	False	True	True	False	True	True	True	True	False	True	True	True	True	True	True	True	True	True	True	True	True	False	False	True	False	True	Slightly agree	Strongly agree	Strongly disagree	Strongly disagree	Strongly disagree	Strongly agree	Strongly agree	Neutral	Neutral	Strongly agree
Male	≥65	Township	Junior high school	Married	Retiree	1000-2999	No	No	No	True	True	True	True	True	True	True	False	True	False	True	False	True	False	True	False	True	False	True	False	True	False	True	False	True	False	True	False	True	False	Neutral	Neutral	Neutral	Neutral	Neutral	Neutral	Neutral	Neutral	Neutral	Neutral
Female	≥65	City	Non-literate or primary	Married	Other workers	1000-2999	No	No	No	True	True	True	False	True	True	False	True	True	False	True	True	False	True	True	False	True	True	True	True	False	True	True	True	True	True	False	True	True	True	Mostly agree	Neutral	Mostly disagree	Mostly agree	Slightly disagree	Mostly agree	Slightly disagree	Mostly agree	Strongly agree	Strongly agree
Male	≥65	City	High school	Divorced	Retiree	3000-5999	No	No	No	True	True	True	True	True	False	True	True	True	True	False	True	False	True	True	True	True	True	True	False	True	True	True	False	False	True	True	False	False	True	Strongly disagree	Mostly disagree	Mostly disagree	Mostly disagree	Mostly disagree	Mostly disagree	Mostly disagree	Mostly disagree	Mostly disagree	Mostly agree
Male	40-64	City	Junior high school	Divorced	Retiree	1000-2999	No	No	No	True	True	True	False	False	True	False	False	False	True	True	True	True	True	True	False	True	True	True	True	True	True	True	True	False	True	True	False	True	True	Strongly disagree	Strongly agree	Strongly disagree	Strongly disagree	Strongly disagree	Strongly agree	Strongly agree	Strongly agree	Mostly disagree	Strongly agree
Male	40-64	City	High school	Married	Other workers	1000-2999	No	Yes	Yes	True	False	True	False	True	True	True	True	True	False	True	True	True	True	True	True	True	True	True	True	True	True	True	True	True	True	True	True	True	True	Strongly disagree	Strongly agree	Strongly agree	Slightly agree	Neutral	Slightly disagree	Slightly disagree	Slightly disagree	Slightly disagree	Slightly disagree
Female	40-64	City	Non-literate or primary	Married	Farmer	＜999	No	No	No	True	True	False	True	False	True	True	False	True	True	True	True	True	True	True	False	True	True	True	True	True	True	True	True	True	True	True	False	True	True	Slightly disagree	Strongly agree	Slightly agree	Strongly disagree	Strongly disagree	Strongly agree	Strongly agree	Strongly agree	Mostly agree	Slightly disagree
Female	≥65	City	Junior high school	Married	Retiree	3000-5999	No	No	No	True	True	True	True	True	True	True	True	True	True	True	True	True	True	True	True	True	True	True	True	True	True	True	True	True	True	True	True	True	True	Neutral	Neutral	Slightly agree	Slightly disagree	Neutral	Neutral	Slightly disagree	Slightly agree	Slightly disagree	Slightly agree
Male	≥65	City	High school	Married	Retiree	1000-2999	Yes	Yes	No	True	True	True	False	True	True	False	True	True	False	True	True	True	True	True	True	False	True	True	False	True	False	True	True	True	True	True	False	True	True	Strongly disagree	Strongly agree	Neutral	Strongly disagree	Strongly disagree	Strongly agree	Strongly agree	Mostly agree	Strongly agree	Strongly agree
Male	40-64	City	Junior high school	Married	unemployed individuals	＜999	No	No	No	True	True	False	True	False	True	True	True	True	True	True	True	True	True	True	True	False	True	True	True	False	True	True	False	True	False	True	True	True	False	Mostly agree	Slightly disagree	Mostly agree	Slightly disagree	Strongly disagree	Strongly agree	Strongly agree	Mostly agree	Mostly agree	Strongly agree
Male	≥65	City	Junior high school	Widowed	Other workers	1000-2999	No	No	No	True	True	False	True	True	True	True	True	True	True	True	True	False	True	True	True	True	False	True	True	True	True	True	True	True	True	False	False	True	True	Mostly agree	Neutral	Mostly agree	Slightly agree	Slightly disagree	Slightly disagree	Slightly disagree	Mostly agree	Strongly agree	Mostly agree
Male	≥65	City	Junior high school	Married	Retiree	＜999	No	No	No	False	True	True	False	True	True	False	True	False	True	False	True	True	False	True	True	False	True	True	True	True	True	True	True	True	True	True	True	True	True	Neutral	Neutral	Neutral	Neutral	Neutral	Neutral	Neutral	Neutral	Neutral	Neutral
Female	≥65	City	Non-literate or primary	Married	Other workers	＜999	No	No	No	False	False	True	False	True	True	False	True	True	False	True	True	False	True	True	True	True	False	True	True	True	False	True	True	False	True	True	True	True	True	Slightly agree	Mostly disagree	Mostly agree	Slightly disagree	Mostly agree	Slightly disagree	Mostly agree	Slightly disagree	Mostly agree	Slightly disagree
Female	≥65	City	High school	Married	Retiree	＜999	No	No	No	False	True	True	True	True	True	True	True	True	True	True	True	True	True	True	True	True	True	True	True	True	True	True	True	True	True	True	True	True	True	Neutral	Neutral	Neutral	Neutral	Neutral	Neutral	Neutral	Neutral	Neutral	Neutral
Male	≥65	City	Junior high school	Married	Farmer	3000-5999	No	No	No	False	True	True	True	True	True	True	False	True	True	False	True	False	True	True	True	True	True	True	True	True	True	True	True	False	True	True	False	True	True	Slightly disagree	Slightly agree	Neutral	Slightly disagree	Slightly disagree	Mostly disagree	Mostly disagree	Mostly disagree	Mostly disagree	Slightly disagree
Female	≥65	City	Non-literate or primary	Married	Other workers	1000-2999	No	No	No	True	False	True	True	True	True	True	True	True	True	True	True	True	True	True	True	True	True	True	True	True	True	False	True	True	True	True	False	True	True	Slightly disagree	Slightly disagree	Neutral	Neutral	Strongly disagree	Strongly disagree	Slightly agree	Neutral	Neutral	Neutral
Female	40-64	City	Junior high school	Married	Other workers	＜999	No	No	No	False	True	True	True	True	True	True	True	True	True	True	True	True	True	True	True	True	True	True	True	True	True	True	True	False	True	True	True	True	True	Neutral	Neutral	Neutral	Neutral	Neutral	Neutral	Neutral	Neutral	Neutral	Neutral
Female	40-64	City	High school	Married	Retiree	＜999	No	No	No	False	True	True	True	True	True	True	True	True	True	True	True	True	True	True	True	True	True	True	True	True	True	True	True	True	True	True	True	True	True	Neutral	Neutral	Neutral	Neutral	Slightly disagree	Slightly disagree	Neutral	Neutral	Slightly disagree	Slightly disagree
Female	40-64	City	Higher education and above	Widowed	Retiree	3000-5999	No	No	No	True	True	True	True	True	True	True	True	True	True	True	True	True	True	True	True	True	True	True	True	True	True	True	True	True	True	True	True	True	True	Slightly disagree	Slightly disagree	Slightly disagree	Slightly disagree	Slightly disagree	Slightly disagree	Slightly disagree	Slightly disagree	Slightly disagree	Slightly disagree
Female	18-39	City	Higher education and above	Married	Medical and health personnel	3000-5999	No	No	No	True	True	True	True	False	False	True	False	True	True	False	True	True	True	False	True	False	True	True	True	True	True	True	True	True	True	True	False	True	False	Slightly agree	Slightly disagree	Slightly agree	Neutral	Slightly disagree	Slightly disagree	Slightly agree	Slightly agree	Slightly agree	Slightly agree
Female	18-39	City	Higher education and above	Married	Medical and health personnel	3000-5999	No	No	No	True	True	True	True	True	True	False	False	True	True	True	False	False	True	True	False	True	True	True	True	True	True	True	True	True	True	True	False	True	False	Neutral	Neutral	Neutral	Neutral	Neutral	Neutral	Neutral	Neutral	Neutral	Neutral
Female	40-64	Township	Junior high school	Married	Farmer	3000-5999	No	No	Yes	True	True	True	True	True	True	True	False	True	True	True	True	True	True	True	True	True	True	True	True	True	True	True	True	True	True	True	True	True	True	Mostly disagree	Neutral	Slightly disagree	Neutral	Neutral	Slightly agree	Slightly disagree	Neutral	Slightly disagree	Neutral
Male	≥65	Township	Non-literate or primary	Married	Farmer	3000-5999	No	No	No	True	True	True	True	True	True	True	True	True	True	True	True	True	True	True	True	True	True	True	True	True	True	True	True	True	True	True	True	True	True	Strongly disagree	Mostly disagree	Slightly disagree	Mostly disagree	Slightly disagree	Neutral	Neutral	Neutral	Slightly disagree	Neutral
Female	40-64	City	Higher education and above	Married	Medical and health personnel	1000-2999	No	No	No	True	True	True	True	True	True	False	False	True	True	True	True	False	True	True	True	True	False	False	True	True	True	True	False	True	False	True	False	True	False	Mostly disagree	Neutral	Strongly disagree	Mostly disagree	Strongly disagree	Strongly disagree	Mostly agree	Neutral	Neutral	Neutral
Female	18-39	City	Higher education and above	Married	Worker, employee, service industry personnel	3000-5999	No	No	No	True	True	True	True	True	True	True	True	True	True	True	True	True	True	True	True	True	True	True	True	True	True	True	True	False	True	True	False	True	True	Mostly agree	Slightly agree	Mostly agree	Neutral	Slightly agree	Slightly agree	Strongly agree	Mostly agree	Neutral	Strongly agree
Female	40-64	City	Higher education and above	Married	Medical and health personnel	3000-5999	No	No	No	True	True	True	True	True	True	True	True	True	True	True	True	False	True	True	True	True	True	True	True	True	True	True	True	True	True	True	True	False	True	Neutral	Neutral	Neutral	Neutral	Neutral	Neutral	Neutral	Neutral	Neutral	Neutral
Female	40-64	City	Higher education and above	Married	Medical and health personnel	3000-5999	No	No	Yes	True	True	True	True	True	True	True	True	True	True	True	True	True	True	True	False	True	True	True	True	True	True	True	True	False	True	True	False	False	False	Neutral	Mostly disagree	Neutral	Neutral	Neutral	Neutral	Neutral	Neutral	Neutral	Neutral
Female	18-39	City	Junior high school	Married	Worker, employee, service industry personnel	3000-5999	No	No	No	False	True	False	True	True	True	True	True	True	True	False	True	False	True	True	False	True	True	True	True	True	True	True	True	True	True	True	False	False	False	Strongly disagree	Strongly disagree	Mostly disagree	Neutral	Neutral	Neutral	Neutral	Neutral	Neutral	Neutral
Male	≥65	City	Non-literate or primary	Widowed	Farmer	1000-2999	No	No	No	False	False	False	False	False	False	False	False	False	False	False	False	False	False	False	False	False	False	False	False	False	False	False	False	False	False	False	False	False	False	Mostly disagree	Mostly disagree	Mostly disagree	Mostly disagree	Mostly disagree	Mostly disagree	Mostly disagree	Mostly disagree	Mostly disagree	Mostly disagree
Male	40-64	City	Higher education and above	Married	Worker, employee, service industry personnel	3000-5999	No	No	No	True	True	True	True	True	True	True	True	True	True	True	True	True	True	True	True	True	True	True	True	True	True	True	True	True	True	True	True	True	True	Slightly disagree	Neutral	Slightly disagree	Slightly disagree	Slightly agree	Neutral	Slightly agree	Slightly agree	Slightly agree	Neutral
Male	40-64	Township	Junior high school	Married	Other workers	3000-5999	No	No	No	True	True	True	True	True	True	True	True	True	True	True	True	True	True	True	True	True	True	True	True	True	True	True	True	True	True	True	False	True	True	Slightly disagree	Slightly disagree	Slightly disagree	Neutral	Slightly disagree	Slightly disagree	Neutral	Slightly disagree	Slightly disagree	Mostly disagree
Female	40-64	City	High school	Married	Other workers	3000-5999	No	No	No	False	True	True	False	True	False	False	False	True	False	False	False	False	True	True	True	True	False	True	True	True	True	True	True	False	False	False	False	True	False	Neutral	Neutral	Neutral	Neutral	Neutral	Neutral	Neutral	Neutral	Neutral	Neutral
Male	40-64	City	Junior high school	Married	Other workers	3000-5999	No	No	No	False	True	True	False	True	True	False	False	True	False	False	False	False	True	False	False	True	False	False	False	True	False	True	False	False	False	False	False	True	True	Slightly disagree	Neutral	Slightly agree	Neutral	Slightly disagree	Slightly agree	Slightly disagree	Slightly agree	Neutral	Slightly disagree
Female	40-64	City	High school	Married	Other workers	3000-5999	No	No	No	False	True	True	False	True	True	False	True	True	False	False	False	False	True	True	True	True	False	True	False	True	False	True	False	False	False	False	False	True	False	Neutral	Slightly disagree	Neutral	Slightly agree	Neutral	Neutral	Neutral	Slightly disagree	Slightly agree	Slightly disagree
Female	40-64	City	Junior high school	Married	Other workers	3000-5999	No	No	No	True	True	True	True	True	False	False	False	False	False	True	True	False	True	True	True	True	False	False	True	True	False	True	True	False	False	False	True	True	True	Slightly agree	Slightly agree	Slightly disagree	Slightly disagree	Neutral	Neutral	Neutral	Neutral	Slightly agree	Slightly disagree
Female	40-64	City	Junior high school	Married	Other workers	3000-5999	No	No	No	False	False	False	True	True	True	False	True	True	False	True	True	True	False	True	False	True	True	False	False	True	False	True	True	False	False	False	False	False	False	Neutral	Slightly disagree	Neutral	Neutral	Neutral	Slightly disagree	Neutral	Neutral	Slightly disagree	Slightly disagree
Female	18-39	City	Higher education and above	Married	Medical and health personnel	3000-5999	No	No	No	False	True	True	True	False	True	True	True	True	False	True	True	False	True	True	False	True	False	True	False	True	False	False	False	False	False	False	False	False	True	Neutral	Neutral	Neutral	Neutral	Neutral	Neutral	Neutral	Neutral	Neutral	Neutral
Female	40-64	City	Non-literate or primary	Married	Retiree	1000-2999	No	No	No	True	True	True	True	False	True	True	False	False	True	False	True	False	True	False	True	False	True	False	True	False	True	False	True	True	True	True	False	False	False	Neutral	Neutral	Neutral	Neutral	Neutral	Neutral	Neutral	Neutral	Neutral	Neutral
Female	≥65	City	Non-literate or primary	Married	Other workers	＜999	No	No	No	False	True	True	True	False	False	True	True	True	False	True	True	True	True	True	False	True	True	True	True	True	True	True	True	True	True	True	False	False	True	Mostly disagree	Slightly agree	Mostly agree	Neutral	Neutral	Slightly disagree	Neutral	Mostly disagree	Slightly agree	Slightly disagree
Female	18-39	City	Higher education and above	Married	Medical and health personnel	3000-5999	No	No	Yes	False	True	True	True	True	False	True	True	True	True	False	True	False	True	True	False	True	True	True	True	True	True	True	True	True	True	True	True	True	True	Neutral	Neutral	Slightly disagree	Slightly disagree	Slightly disagree	Slightly agree	Slightly agree	Slightly disagree	Slightly agree	Strongly agree
Male	40-64	City	Higher education and above	Married	Medical and health personnel	≥6000	No	No	Yes	True	False	True	True	True	True	True	True	True	True	True	True	True	True	True	True	True	True	True	True	True	True	True	True	True	True	True	True	True	True	Strongly agree	Strongly disagree	Strongly disagree	Strongly disagree	Strongly disagree	Strongly disagree	Strongly disagree	Strongly disagree	Strongly disagree	Strongly disagree
Female	40-64	City	Higher education and above	Married	Medical and health personnel	≥6000	No	No	Yes	True	True	True	True	True	True	True	True	True	True	True	True	True	True	True	True	True	True	True	True	True	True	True	True	True	True	True	True	True	True	Strongly agree	Strongly disagree	Strongly agree	Neutral	Neutral	Strongly disagree	Strongly agree	Strongly disagree	Neutral	Neutral
Male	≥65	City	Junior high school	Married	Other workers	＜999	No	No	No	True	True	True	True	False	False	True	True	True	True	False	True	True	True	True	False	True	True	True	True	True	True	True	True	True	True	True	True	True	False	Slightly disagree	Slightly agree	Neutral	Slightly disagree	Slightly agree	Slightly disagree	Slightly agree	Mostly agree	Strongly agree	Neutral
Female	40-64	City	Higher education and above	Married	Medical and health personnel	3000-5999	No	No	Yes	True	True	True	True	False	False	False	False	True	False	False	True	True	True	True	False	True	True	True	True	True	True	True	False	False	True	False	False	True	False	Slightly agree	Slightly agree	Neutral	Neutral	Slightly disagree	Slightly disagree	Neutral	Slightly agree	Slightly disagree	Mostly agree
Female	18-39	City	Higher education and above	Married	Worker, employee, service industry personnel	3000-5999	No	No	No	True	True	False	True	True	False	True	True	True	True	False	True	False	True	True	True	True	True	True	True	True	True	True	False	False	True	True	False	True	True	Slightly disagree	Mostly agree	Slightly agree	Slightly agree	Neutral	Slightly agree	Strongly agree	Mostly agree	Strongly agree	Mostly agree
Female	40-64	City	Higher education and above	Married	Medical and health personnel	≥6000	No	No	Yes	True	True	True	True	False	False	True	True	True	True	False	True	True	True	False	False	True	True	True	True	True	True	True	False	True	True	True	False	False	False	Neutral	Neutral	Strongly disagree	Neutral	Neutral	Neutral	Neutral	Neutral	Mostly disagree	Strongly disagree
Male	≥65	City	Junior high school	Married	Retiree	≥6000	No	No	No	True	True	True	True	True	True	True	True	True	True	True	True	True	True	True	True	True	True	True	True	True	True	True	True	True	True	True	True	True	True	Neutral	Neutral	Neutral	Neutral	Neutral	Neutral	Neutral	Neutral	Neutral	Neutral
Female	18-39	City	Higher education and above	Unmarried	Medical and health personnel	3000-5999	No	No	No	True	True	True	False	True	True	False	True	True	False	True	False	False	True	True	False	True	True	True	True	True	False	True	False	False	True	True	False	False	True	Neutral	Strongly disagree	Neutral	Neutral	Strongly disagree	Strongly disagree	Strongly agree	Strongly agree	Strongly disagree	Strongly agree
Female	40-64	City	Higher education and above	Married	Medical and health personnel	1000-2999	No	Yes	Yes	True	False	True	True	True	True	False	False	False	True	False	False	True	False	True	True	True	False	True	True	True	True	True	False	False	False	True	False	True	True	Strongly disagree	Mostly disagree	Strongly disagree	Mostly disagree	Slightly disagree	Strongly disagree	Mostly disagree	Strongly disagree	Strongly disagree	Strongly disagree
Female	18-39	City	Higher education and above	Married	Medical and health personnel	3000-5999	No	No	Yes	True	True	True	True	False	True	False	True	True	True	False	True	True	True	True	True	True	True	True	True	True	True	True	True	True	True	True	False	True	True	Neutral	Slightly disagree	Slightly disagree	Mostly disagree	Mostly disagree	Slightly disagree	Slightly disagree	Neutral	Slightly disagree	Neutral
Male	18-39	City	Higher education and above	Married	Worker, employee, service industry personnel	≥6000	No	No	No	True	True	True	True	True	True	True	False	True	True	False	True	True	True	False	True	False	True	True	True	True	True	True	True	True	True	True	False	True	False	Mostly agree	Slightly agree	Mostly agree	Slightly agree	Neutral	Neutral	Slightly agree	Slightly agree	Slightly agree	Slightly agree
Female	40-64	City	Non-literate or primary	Married	Farmer	＜999	No	No	No	True	True	True	False	True	True	True	True	True	True	True	True	True	True	True	True	True	True	True	True	True	True	True	True	True	True	True	True	True	True	Neutral	Neutral	Neutral	Neutral	Neutral	Neutral	Neutral	Neutral	Strongly disagree	Strongly disagree
Female	≥65	City	Junior high school	Married	Retiree	3000-5999	No	No	No	True	True	True	True	False	True	True	True	True	True	True	True	True	True	True	True	True	True	True	True	True	True	True	True	True	True	True	True	True	True	Mostly agree	Mostly agree	Mostly agree	Mostly agree	Mostly agree	Mostly agree	Slightly agree	Neutral	Neutral	Slightly agree
Female	40-64	City	High school	Married	Retiree	3000-5999	No	No	No	True	True	False	True	False	True	False	True	True	True	True	True	False	False	True	False	False	False	True	False	True	False	False	False	True	True	False	False	False	True	Strongly disagree	Mostly disagree	Strongly disagree	Strongly disagree	Strongly agree	Strongly agree	Strongly agree	Strongly agree	Mostly agree	Slightly disagree
Female	40-64	City	Higher education and above	Married	Medical and health personnel	1000-2999	No	No	No	True	True	True	True	False	True	True	True	True	True	False	True	False	True	True	True	True	True	True	True	True	True	False	True	True	False	False	False	True	False	Strongly disagree	Neutral	Neutral	Neutral	Neutral	Neutral	Neutral	Neutral	Neutral	Neutral
Male	18-39	City	Higher education and above	Married	Medical and health personnel	3000-5999	No	Yes	No	False	True	False	False	False	True	False	True	True	False	False	False	False	True	True	True	True	False	False	False	True	False	False	True	False	False	False	True	False	False	Neutral	Neutral	Neutral	Neutral	Neutral	Neutral	Neutral	Neutral	Neutral	Neutral
Male	≥65	City	Junior high school	Married	Retiree	≥6000	No	No	No	False	True	True	True	True	True	True	False	True	False	True	True	True	True	True	True	True	True	True	True	True	True	True	True	True	True	True	False	True	False	Neutral	Neutral	Neutral	Neutral	Neutral	Neutral	Neutral	Neutral	Neutral	Neutral
Male	18-39	City	Higher education and above	Married	Worker, employee, service industry personnel	≥6000	No	No	No	True	False	True	True	True	True	True	False	True	False	False	True	True	True	True	True	True	True	True	True	True	False	False	True	True	True	True	False	True	True	Neutral	Neutral	Neutral	Neutral	Neutral	Neutral	Neutral	Neutral	Neutral	Neutral
Female	18-39	City	Higher education and above	Married	Medical and health personnel	3000-5999	No	No	No	True	True	True	True	True	True	True	True	True	True	True	True	True	True	True	True	True	True	True	True	True	True	True	True	True	True	True	True	True	True	Strongly agree	Strongly agree	Strongly agree	Strongly agree	Strongly agree	Strongly agree	Strongly agree	Strongly agree	Strongly agree	Strongly agree
Female	18-39	City	Higher education and above	Married	Medical and health personnel	3000-5999	No	No	Yes	True	True	True	True	False	True	True	True	True	True	True	True	True	True	True	False	True	True	False	False	False	True	True	False	False	True	True	False	False	False	Mostly agree	Slightly agree	Mostly disagree	Neutral	Slightly agree	Mostly disagree	Slightly agree	Mostly disagree	Strongly disagree	Strongly agree
Female	18-39	City	Higher education and above	Unmarried	Medical and health personnel	3000-5999	Yes	Yes	Yes	False	False	True	True	True	True	True	False	True	True	False	False	False	True	True	True	True	True	True	True	True	True	True	True	False	True	True	True	True	True	Slightly agree	Neutral	Slightly disagree	Slightly disagree	Neutral	Neutral	Slightly agree	Neutral	Neutral	Slightly agree
Male	18-39	City	Higher education and above	Unmarried	Other workers	3000-5999	No	No	No	True	False	True	True	True	True	True	False	True	True	False	True	True	True	True	True	True	True	True	True	True	True	True	True	False	True	True	False	True	True	Slightly agree	Neutral	Slightly disagree	Neutral	Slightly disagree	Neutral	Slightly agree	Neutral	Neutral	Slightly agree
Female	18-39	City	Higher education and above	Married	Medical and health personnel	3000-5999	No	No	No	False	True	True	False	True	False	True	True	True	True	True	True	False	True	True	False	True	False	True	False	True	True	True	False	True	False	True	False	False	True	Neutral	Neutral	Neutral	Neutral	Neutral	Neutral	Neutral	Neutral	Neutral	Neutral
Male	40-64	City	Higher education and above	Married	Worker, employee, service industry personnel	≥6000	Yes	No	No	False	False	True	False	True	False	False	True	True	False	False	True	True	True	True	True	False	True	True	True	True	False	True	True	False	False	True	False	False	True	Strongly agree	Mostly disagree	Strongly agree	Strongly agree	Slightly agree	Slightly disagree	Mostly agree	Mostly disagree	Mostly agree	Slightly disagree
Female	18-39	Township	Higher education and above	Married	Medical and health personnel	3000-5999	No	No	Yes	True	True	True	True	True	False	False	False	True	True	False	True	False	True	True	False	True	True	True	True	False	True	True	False	False	True	True	False	True	True	Slightly disagree	Slightly disagree	Slightly disagree	Slightly disagree	Strongly disagree	Slightly disagree	Strongly agree	Neutral	Neutral	Mostly agree
Female	40-64	City	Junior high school	Married	Other workers	3000-5999	No	No	No	False	False	True	False	True	False	False	False	False	False	False	True	True	True	True	False	False	True	False	True	False	True	True	False	True	False	False	False	True	True	Neutral	Neutral	Neutral	Slightly disagree	Slightly agree	Neutral	Slightly disagree	Slightly agree	Slightly agree	Slightly agree
Female	40-64	City	Junior high school	Married	Other workers	3000-5999	No	No	No	False	False	True	False	False	False	True	False	True	False	False	False	False	False	False	False	True	False	False	False	True	True	True	True	False	False	False	False	True	True	Slightly disagree	Slightly disagree	Slightly disagree	Slightly disagree	Slightly disagree	Slightly disagree	Slightly disagree	Slightly disagree	Neutral	Neutral
Female	18-39	City	High school	Married	Other workers	3000-5999	No	No	No	False	False	False	False	False	False	False	True	True	False	False	False	False	False	False	False	True	False	False	False	True	False	True	False	False	False	False	False	True	True	Neutral	Neutral	Neutral	Neutral	Neutral	Neutral	Neutral	Neutral	Neutral	Neutral
Female	40-64	Township	Higher education and above	Married	Medical and health personnel	3000-5999	No	No	No	True	True	True	True	True	True	True	True	False	False	True	True	True	True	True	True	True	True	True	True	True	True	True	True	True	True	True	True	True	True	Neutral	Neutral	Neutral	Neutral	Neutral	Neutral	Neutral	Neutral	Neutral	Neutral
Female	18-39	City	High school	Married	Other workers	3000-5999	No	No	No	True	True	True	False	False	False	False	True	True	False	False	False	False	True	False	False	False	False	False	False	True	False	True	False	False	False	False	False	False	False	Slightly disagree	Neutral	Slightly agree	Slightly agree	Slightly disagree	Neutral	Slightly agree	Neutral	Slightly disagree	Neutral
Female	≥65	Township	Non-literate or primary	Widowed	Farmer	1000-2999	No	No	No	True	True	True	True	True	True	True	True	True	True	True	True	True	True	True	True	True	True	True	True	True	True	True	True	True	True	True	True	True	True	Neutral	Neutral	Neutral	Neutral	Neutral	Neutral	Neutral	Neutral	Neutral	Neutral
Female	18-39	City	Higher education and above	Married	Medical and health personnel	3000-5999	Yes	Yes	Yes	True	False	False	True	True	True	True	False	True	True	False	True	False	True	True	True	True	False	False	True	True	True	True	False	False	True	True	False	True	False	Neutral	Neutral	Neutral	Neutral	Neutral	Neutral	Neutral	Neutral	Neutral	Neutral
Female	40-64	City	Higher education and above	Married	Medical and health personnel	3000-5999	No	No	No	True	True	True	True	True	True	False	False	True	True	True	True	True	True	True	True	True	True	True	True	True	True	True	True	True	True	True	False	True	False	Neutral	Neutral	Neutral	Neutral	Neutral	Neutral	Neutral	Neutral	Neutral	Neutral
Female	≥65	City	Non-literate or primary	Unmarried	Farmer	＜999	No	No	No	True	True	True	True	True	True	True	True	True	True	True	True	True	True	True	True	True	True	True	True	True	True	True	True	True	True	True	True	True	True	Strongly disagree	Strongly disagree	Strongly disagree	Strongly disagree	Strongly disagree	Strongly disagree	Strongly disagree	Strongly disagree	Strongly disagree	Strongly disagree
Male	18-39	City	Higher education and above	Married	Medical and health personnel	3000-5999	No	No	No	True	True	True	True	True	False	True	True	True	True	False	False	True	True	True	False	False	False	True	True	True	True	True	True	False	False	True	False	True	True	Strongly agree	Strongly disagree	Strongly agree	Strongly agree	Slightly agree	Slightly agree	Slightly agree	Slightly agree	Slightly agree	Slightly agree
Female	18-39	City	Higher education and above	Married	Worker, employee, service industry personnel	1000-2999	No	No	No	True	True	True	True	False	False	False	True	True	True	False	True	True	True	True	True	True	True	True	True	True	False	False	True	False	True	True	False	False	True	Strongly disagree	Neutral	Strongly disagree	Strongly disagree	Slightly disagree	Neutral	Slightly disagree	Strongly agree	Neutral	Slightly agree
Female	18-39	City	Higher education and above	Married	Medical and health personnel	≥6000	No	No	No	True	False	False	True	False	False	True	True	True	True	False	True	True	True	True	False	True	True	True	True	False	True	False	True	False	True	True	False	True	False	Slightly agree	Neutral	Slightly agree	Neutral	Slightly disagree	Slightly agree	Mostly agree	Slightly agree	Neutral	Neutral
Male	40-64	City	Higher education and above	Married	Medical and health personnel	1000-2999	No	No	No	True	True	True	True	False	True	False	True	True	True	True	True	True	True	True	True	True	True	True	True	True	True	True	False	False	True	True	False	True	True	Neutral	Neutral	Neutral	Neutral	Neutral	Neutral	Neutral	Neutral	Neutral	Neutral
Female	40-64	City	Higher education and above	Married	Medical and health personnel	3000-5999	No	No	No	False	True	True	False	True	True	True	False	True	True	True	True	True	True	True	True	True	False	False	True	True	False	True	True	False	False	True	False	True	False	Strongly disagree	Slightly agree	Strongly disagree	Strongly disagree	Strongly disagree	Strongly disagree	Strongly disagree	Strongly disagree	Mostly disagree	Slightly disagree
Female	40-64	City	Higher education and above	Married	Medical and health personnel	3000-5999	No	No	No	True	True	True	True	True	True	False	True	True	True	True	True	True	True	True	True	True	True	True	True	True	True	True	True	True	True	True	False	True	True	Mostly disagree	Mostly agree	Strongly disagree	Mostly disagree	Mostly disagree	Mostly agree	Mostly agree	Neutral	Mostly agree	Mostly agree
Male	18-39	City	Higher education and above	Married	Worker, employee, service industry personnel	1000-2999	No	No	Yes	True	True	True	True	True	True	True	True	True	True	True	True	True	True	True	True	True	True	True	True	True	True	True	True	True	True	True	True	True	True	Strongly disagree	Strongly disagree	Strongly disagree	Strongly disagree	Strongly disagree	Strongly disagree	Strongly disagree	Strongly disagree	Strongly disagree	Neutral
Female	40-64	City	Higher education and above	Married	Retiree	1000-2999	No	No	No	True	True	True	True	True	True	True	False	True	False	False	False	True	False	False	True	True	True	False	True	True	True	True	False	True	True	True	False	True	False	Neutral	Neutral	Neutral	Neutral	Neutral	Neutral	Neutral	Neutral	Neutral	Neutral
Male	18-39	City	Higher education and above	Married	Other workers	3000-5999	No	No	No	True	True	False	False	False	True	True	True	True	True	True	True	False	True	True	True	True	True	False	True	True	True	True	True	False	True	True	False	False	True	Neutral	Neutral	Mostly disagree	Neutral	Neutral	Neutral	Neutral	Neutral	Neutral	Neutral
Female	18-39	City	Higher education and above	Married	Medical and health personnel	3000-5999	No	No	Yes	False	True	True	True	True	True	True	True	True	True	True	True	True	True	True	True	True	True	True	True	True	True	True	True	True	True	True	True	True	True	Mostly agree	Strongly disagree	Strongly agree	Mostly agree	Slightly agree	Strongly disagree	Mostly agree	Mostly disagree	Mostly disagree	Mostly agree
Male	40-64	City	Higher education and above	Divorced	Worker, employee, service industry personnel	3000-5999	No	No	No	True	True	True	True	True	True	True	True	True	True	True	True	False	True	True	True	True	True	True	True	True	False	True	True	False	True	True	True	True	True	Slightly agree	Slightly agree	Slightly agree	Slightly agree	Neutral	Slightly agree	Neutral	Neutral	Neutral	Mostly agree
Female	18-39	City	Higher education and above	Married	Medical and health personnel	3000-5999	No	No	No	True	True	True	True	True	False	False	True	True	True	False	True	True	True	True	False	True	True	True	True	True	True	True	False	False	True	True	False	True	False	Neutral	Slightly agree	Mostly agree	Neutral	Neutral	Neutral	Mostly agree	Neutral	Slightly agree	Slightly agree
Female	18-39	City	Higher education and above	Married	Medical and health personnel	1000-2999	No	No	No	True	True	False	True	True	False	False	True	True	False	True	True	True	False	True	True	True	True	True	True	True	True	True	False	True	True	True	False	True	False	Slightly agree	Neutral	Mostly agree	Neutral	Neutral	Slightly disagree	Mostly agree	Mostly agree	Mostly agree	Mostly agree
Female	18-39	City	Higher education and above	Married	Medical and health personnel	3000-5999	No	No	Yes	True	True	True	True	False	True	True	True	True	True	True	True	True	True	True	True	True	True	True	True	True	True	True	True	True	True	True	True	True	True	Strongly agree	Strongly disagree	Mostly agree	Slightly agree	Strongly disagree	Strongly disagree	Strongly agree	Neutral	Strongly disagree	Mostly agree
Male	40-64	City	Higher education and above	Married	Medical and health personnel	3000-5999	No	No	Yes	True	True	True	True	True	False	False	True	True	True	True	True	True	True	True	True	True	True	False	True	True	True	False	False	True	True	True	False	True	True	Mostly disagree	Mostly disagree	Slightly agree	Mostly agree	Mostly agree	Strongly disagree	Strongly disagree	Mostly disagree	Mostly disagree	Mostly disagree
Male	40-64	City	Higher education and above	Married	Medical and health personnel	3000-5999	No	No	Yes	True	True	True	True	False	True	True	True	True	True	True	True	True	True	True	True	True	True	True	True	True	True	True	True	True	True	True	True	True	True	Slightly agree	Slightly disagree	Mostly agree	Mostly agree	Slightly agree	Mostly agree	Mostly agree	Mostly agree	Slightly agree	Slightly agree
Female	40-64	City	Higher education and above	Married	Medical and health personnel	3000-5999	No	No	No	True	True	True	True	True	False	True	True	True	True	True	True	True	True	False	True	True	True	True	True	True	True	True	False	True	True	True	False	False	False	Mostly disagree	Mostly disagree	Neutral	Mostly disagree	Strongly disagree	Mostly disagree	Slightly agree	Slightly disagree	Strongly disagree	Strongly disagree
[truncated: 300 more rows]
[truncated: 10 more columns]
